# Supplementary material for: Transcriptome and population structure of glassy-winged sharpshooters (Homalodisca vitripennis) with varying insecticide resistance in southern California
Source: BMC Genomics. 2022 Oct 22;23:721. doi: 10.1186/s12864-022-08939-1 (PMC9587601; doi:10.1186/s12864-022-08939-1)
Supplement: Supplementary file 1 — Additional file 1: Table s1. Differentially expressed genes between insecticide-resistant and susceptible GWSS. DESeq2 was used to identify differentially expressed genes (DEGs) between insecticide-resistant and susceptible GWSS populations. We provide here a table of all significant 607 DEGs including their gene ID, whether the gene was upregulated in resistant or susceptible populations, the log2 fold change, Bonferonni corrected p-value, InterPro annotation, and associated GO terms. DEGs in the table are ordered by p-value. [file 12864_2022_8939_MOESM1_ESM.xlsx]

## Sheet: Sheet1
GeneID	Insecticide Status	log2fold change	p-adjusted	InterPro	GO Terms
J6590_005969	Resistant	12.481	< 0.001	IPR001128 Cytochrome P450;IPR002401 Cytochrome P450, E-class, group I;IPR017972 Cytochrome P450, conserved site;IPR036396 Cytochrome P450 superfamily	GO_function: GO:0016705 - oxidoreductase activity, acting on paired donors, with incorporation or reduction of molecular oxygen [Evidence IEA];GO_function: GO:0020037 - heme binding [Evidence IEA];GO_function: GO:0005506 - iron ion binding [Evidence IEA];GO_process: GO:0055114 - oxidation-reduction process [Evidence IEA]
J6590_052771	Suseptible	-7.013	< 0.001	IPR000618 Insect cuticle protein	GO_function: GO:0042302 - structural constituent of cuticle [Evidence IEA]
J6590_028045	Suseptible	-7.189	< 0.001
J6590_059199	Suseptible	-9.082	< 0.001	IPR000618 Insect cuticle protein;IPR031311 Chitin-binding type R&R consensus	GO_function: GO:0042302 - structural constituent of cuticle [Evidence IEA]
J6590_000915	Suseptible	-11.168	< 0.001
J6590_071024	Resistant	24.885	< 0.001
J6590_000591	Suseptible	-12.462	< 0.001	IPR000618 Insect cuticle protein;IPR031311 Chitin-binding type R&R consensus	GO_function: GO:0042302 - structural constituent of cuticle [Evidence IEA]
J6590_003505	Resistant	25.673	< 0.001
J6590_088446	Resistant	23.932	< 0.001	IPR000718 Peptidase M13;IPR008753 Peptidase M13, N-terminal domain;IPR042089 Peptidase M13, domain 2	GO_function: GO:0004222 - metalloendopeptidase activity [Evidence IEA];GO_process: GO:0006508 - proteolysis [Evidence IEA]
J6590_000910	Suseptible	-6.883	< 0.001
J6590_071030	Resistant	25.356	< 0.001
J6590_000865	Suseptible	-11.289	< 0.001
J6590_072462	Resistant	25.473	< 0.001
J6590_046462	Suseptible	-11.477	< 0.001
J6590_021722	Resistant	15.042	< 0.001	IPR001747 Lipid transport protein, N-terminal;IPR001846 von Willebrand factor, type D domain;IPR011030 Lipovitellin-phosvitin complex, superhelical domain;IPR015255 Vitellinogen, open beta-sheet;IPR015816 Vitellinogen, beta-sheet N-terminal;IPR015819 Lipid transport protein, beta-sheet shell	GO_function: GO:0005319 - lipid transporter activity [Evidence IEA];GO_process: GO:0006869 - lipid transport [Evidence IEA]
J6590_081520	Resistant	25.025	< 0.001
J6590_037549	Resistant	24.154	< 0.001	IPR012674 Calycin
J6590_000642	Suseptible	-7.297	< 0.001	IPR000618 Insect cuticle protein	GO_function: GO:0042302 - structural constituent of cuticle [Evidence IEA]
J6590_021719	Resistant	14.269	< 0.001	IPR001747 Lipid transport protein, N-terminal;IPR001846 von Willebrand factor, type D domain;IPR011030 Lipovitellin-phosvitin complex, superhelical domain;IPR015255 Vitellinogen, open beta-sheet;IPR015816 Vitellinogen, beta-sheet N-terminal;IPR015819 Lipid transport protein, beta-sheet shell	GO_function: GO:0005319 - lipid transporter activity [Evidence IEA];GO_process: GO:0006869 - lipid transport [Evidence IEA]
J6590_052767	Suseptible	-5.862	< 0.001	IPR000618 Insect cuticle protein	GO_function: GO:0042302 - structural constituent of cuticle [Evidence IEA]
J6590_000670	Resistant	25.213	< 0.001
J6590_000917	Suseptible	-9.798	< 0.001
J6590_031661	Suseptible	-21.721	< 0.001	IPR009078 Ferritin-like superfamily;IPR032134 Protein of unknown function DUF4816
J6590_071033	Resistant	25.616	< 0.001
J6590_071028	Resistant	25.497	< 0.001
J6590_021053	Suseptible	-5.154	< 0.001
J6590_072915	Resistant	25.626	< 0.001	IPR011042 Six-bladed beta-propeller, TolB-like;IPR017996 Major royal jelly protein/protein yellow;IPR029846 Protein yellow	GO_process: GO:0060179 - male mating behavior [Evidence IEA];GO_process: GO:0042438 - melanin biosynthetic process [Evidence IEA]
J6590_072916	Resistant	23.978	< 0.001
J6590_041765	Suseptible	-9.428	< 0.001
J6590_053637	Suseptible	-7.458	< 0.001
J6590_000945	Suseptible	-7.843	< 0.001
J6590_003506	Resistant	26.098	< 0.001
J6590_007795	Suseptible	-23.69	< 0.001	IPR016181 Acyl-CoA N-acyltransferase
J6590_072280	Resistant	18.675	< 0.001	IPR000718 Peptidase M13;IPR018497 Peptidase M13, C-terminal domain;IPR024079 Metallopeptidase, catalytic domain superfamily	GO_function: GO:0004222 - metalloendopeptidase activity [Evidence IEA];GO_function: GO:0008237 - metallopeptidase activity [Evidence IEA];GO_process: GO:0006508 - proteolysis [Evidence IEA]
J6590_071041	Resistant	22.518	< 0.001
J6590_099493	Suseptible	-8.557	< 0.001	IPR000618 Insect cuticle protein	GO_function: GO:0042302 - structural constituent of cuticle [Evidence IEA]
J6590_000582	Suseptible	-5.51	< 0.001	IPR000618 Insect cuticle protein;IPR031311 Chitin-binding type R&R consensus	GO_function: GO:0042302 - structural constituent of cuticle [Evidence IEA]
J6590_035966	Suseptible	-7.021	< 0.001
J6590_000866	Suseptible	-12.533	< 0.001
J6590_104907	Resistant	24.91	< 0.001
J6590_041770	Suseptible	-7.59	< 0.001	IPR000618 Insect cuticle protein	GO_function: GO:0042302 - structural constituent of cuticle [Evidence IEA]
J6590_084754	Resistant	16.756	< 0.001
J6590_043249	Suseptible	-23.641	< 0.001
J6590_041762	Suseptible	-8.247	< 0.001	IPR000618 Insect cuticle protein;IPR031311 Chitin-binding type R&R consensus	GO_function: GO:0042302 - structural constituent of cuticle [Evidence IEA]
J6590_036902	Suseptible	-9.859	< 0.001	IPR000618 Insect cuticle protein;IPR031311 Chitin-binding type R&R consensus	GO_function: GO:0042302 - structural constituent of cuticle [Evidence IEA]
J6590_004015	Suseptible	-4.644	< 0.001
J6590_028047	Suseptible	-7.781	< 0.001
J6590_000942	Suseptible	-10.931	< 0.001
J6590_009747	Suseptible	-24.16	< 0.001
J6590_072273	Resistant	20.974	< 0.001	IPR000718 Peptidase M13;IPR018497 Peptidase M13, C-terminal domain;IPR024079 Metallopeptidase, catalytic domain superfamily	GO_function: GO:0004222 - metalloendopeptidase activity [Evidence IEA];GO_function: GO:0008237 - metallopeptidase activity [Evidence IEA];GO_process: GO:0006508 - proteolysis [Evidence IEA]
J6590_016850	Suseptible	-4.444	< 0.001	IPR000618 Insect cuticle protein;IPR031311 Chitin-binding type R&R consensus	GO_function: GO:0042302 - structural constituent of cuticle [Evidence IEA]
J6590_059187	Suseptible	-3.694	< 0.001
J6590_000918	Suseptible	-7.62	< 0.001
J6590_106740	Resistant	23.314	< 0.001	IPR000718 Peptidase M13;IPR008753 Peptidase M13, N-terminal domain;IPR042089 Peptidase M13, domain 2	GO_function: GO:0004222 - metalloendopeptidase activity [Evidence IEA];GO_process: GO:0006508 - proteolysis [Evidence IEA]
J6590_048752	Suseptible	-24.289	< 0.001
J6590_089834	Resistant	21.926	< 0.001	IPR000718 Peptidase M13;IPR008753 Peptidase M13, N-terminal domain;IPR042089 Peptidase M13, domain 2	GO_function: GO:0004222 - metalloendopeptidase activity [Evidence IEA];GO_process: GO:0006508 - proteolysis [Evidence IEA]
J6590_042175	Suseptible	-6.669	< 0.001
J6590_051118	Resistant	24.622	< 0.001
J6590_068190	Resistant	22.73	< 0.001
J6590_012094	Suseptible	-4.047	< 0.001
J6590_006544	Resistant	24.074	< 0.001
J6590_032560	Resistant	8.053	< 0.001	IPR001846 von Willebrand factor, type D domain
J6590_010653	Suseptible	-4.098	< 0.001
J6590_089837	Resistant	20.461	< 0.001	IPR000718 Peptidase M13;IPR018497 Peptidase M13, C-terminal domain;IPR024079 Metallopeptidase, catalytic domain superfamily	GO_function: GO:0004222 - metalloendopeptidase activity [Evidence IEA];GO_function: GO:0008237 - metallopeptidase activity [Evidence IEA];GO_process: GO:0006508 - proteolysis [Evidence IEA]
J6590_008768	Suseptible	-4.91	< 0.001	IPR029034 Cystine-knot cytokine;IPR032104 Spaetzle
J6590_036167	Resistant	10.124	< 0.001
J6590_010666	Suseptible	-21.268	< 0.001
J6590_023198	Suseptible	-23.196	< 0.001
J6590_000289	Suseptible	-3.299	< 0.001
J6590_041540	Suseptible	-3.493	< 0.001	IPR002656 Acyltransferase 3	GO_function: GO:0016747 - transferase activity, transferring acyl groups other than amino-acyl groups [Evidence IEA]
J6590_059175	Suseptible	-7.645	< 0.001	IPR000618 Insect cuticle protein	GO_function: GO:0042302 - structural constituent of cuticle [Evidence IEA]
J6590_015728	Suseptible	-25.178	< 0.001
J6590_026789	Suseptible	-3.144	< 0.001	IPR001507 Zona pellucida domain
J6590_010662	Suseptible	-3.722	< 0.001	IPR002557 Chitin binding domain;IPR036508 Chitin binding domain superfamily	GO_component: GO:0005576 - extracellular region [Evidence IEA];GO_function: GO:0008061 - chitin binding [Evidence IEA]
J6590_047976	Suseptible	-21.671	< 0.001	IPR029485 Cationic amino acid transporter, C-terminal
J6590_098268	Suseptible	-3.837	< 0.001	IPR002656 Acyltransferase 3	GO_function: GO:0016747 - transferase activity, transferring acyl groups other than amino-acyl groups [Evidence IEA]
J6590_071864	Suseptible	-5.529	< 0.001	IPR001304 C-type lectin-like;IPR016186 C-type lectin-like/link domain superfamily;IPR016187 C-type lectin fold;IPR018378 C-type lectin, conserved site
J6590_021718	Resistant	14.727	< 0.001	IPR001846 von Willebrand factor, type D domain
J6590_022967	Suseptible	-3.475	< 0.001	IPR002557 Chitin binding domain;IPR036508 Chitin binding domain superfamily	GO_component: GO:0005576 - extracellular region [Evidence IEA];GO_function: GO:0008061 - chitin binding [Evidence IEA]
J6590_088445	Resistant	17.956	< 0.001
J6590_080636	Suseptible	-23.596	< 0.001
J6590_035973	Suseptible	-8.977	< 0.001
J6590_100276	Resistant	19.345	< 0.001	IPR000718 Peptidase M13;IPR018497 Peptidase M13, C-terminal domain;IPR024079 Metallopeptidase, catalytic domain superfamily	GO_function: GO:0004222 - metalloendopeptidase activity [Evidence IEA];GO_function: GO:0008237 - metallopeptidase activity [Evidence IEA];GO_process: GO:0006508 - proteolysis [Evidence IEA]
J6590_008788	Resistant	23.358	< 0.001	IPR000172 Glucose-methanol-choline oxidoreductase, N-terminal;IPR007867 Glucose-methanol-choline oxidoreductase, C-terminal;IPR012132 Glucose-methanol-choline oxidoreductase;IPR036188 FAD/NAD(P)-binding domain superfamily	GO_function: GO:0050660 - flavin adenine dinucleotide binding [Evidence IEA];GO_function: GO:0016614 - oxidoreductase activity, acting on CH-OH group of donors [Evidence IEA];GO_process: GO:0055114 - oxidation-reduction process [Evidence IEA]
J6590_051896	Suseptible	-21.108	< 0.001	IPR002068 Alpha crystallin/Hsp20 domain;IPR008978 HSP20-like chaperone
J6590_046347	Suseptible	-23.195	< 0.001
J6590_081067	Suseptible	-25.197	< 0.001	IPR011049 Serralysin-like metalloprotease, C-terminal
J6590_047973	Suseptible	-23.016	< 0.001	IPR004841 Amino acid permease/ SLC12A domain;IPR029485 Cationic amino acid transporter, C-terminal	GO_component: GO:0016020 - membrane [Evidence IEA];GO_process: GO:0055085 - transmembrane transport [Evidence IEA]
J6590_033184	Suseptible	-25.008	< 0.001
J6590_069811	Suseptible	-24.177	< 0.001
J6590_004024	Suseptible	-7.483	< 0.001
J6590_000575	Suseptible	-5.749	< 0.001	IPR000618 Insect cuticle protein;IPR031311 Chitin-binding type R&R consensus	GO_function: GO:0042302 - structural constituent of cuticle [Evidence IEA]
J6590_098333	Resistant	18.684	< 0.001	IPR000718 Peptidase M13;IPR024079 Metallopeptidase, catalytic domain superfamily;IPR042089 Peptidase M13, domain 2	GO_function: GO:0004222 - metalloendopeptidase activity [Evidence IEA];GO_function: GO:0008237 - metallopeptidase activity [Evidence IEA];GO_process: GO:0006508 - proteolysis [Evidence IEA]
J6590_100673	Resistant	24.374	< 0.001	IPR011042 Six-bladed beta-propeller, TolB-like;IPR017996 Major royal jelly protein/protein yellow;IPR029846 Protein yellow	GO_process: GO:0060179 - male mating behavior [Evidence IEA];GO_process: GO:0042438 - melanin biosynthetic process [Evidence IEA]
J6590_072919	Resistant	27.249	< 0.001	IPR011042 Six-bladed beta-propeller, TolB-like;IPR017996 Major royal jelly protein/protein yellow;IPR029846 Protein yellow	GO_process: GO:0060179 - male mating behavior [Evidence IEA];GO_process: GO:0042438 - melanin biosynthetic process [Evidence IEA]
J6590_032561	Resistant	10.797	< 0.001	IPR001747 Lipid transport protein, N-terminal;IPR011030 Lipovitellin-phosvitin complex, superhelical domain	GO_function: GO:0005319 - lipid transporter activity [Evidence IEA];GO_process: GO:0006869 - lipid transport [Evidence IEA]
J6590_066272	Suseptible	-22.712	< 0.001
J6590_026882	Suseptible	-23.865	< 0.001	IPR042814 MORN repeat-containing protein 5
J6590_103432	Resistant	21.639	< 0.001	IPR000718 Peptidase M13;IPR008753 Peptidase M13, N-terminal domain;IPR024079 Metallopeptidase, catalytic domain superfamily;IPR042089 Peptidase M13, domain 2	GO_function: GO:0004222 - metalloendopeptidase activity [Evidence IEA];GO_function: GO:0008237 - metallopeptidase activity [Evidence IEA];GO_process: GO:0006508 - proteolysis [Evidence IEA]
J6590_010689	Suseptible	-3.751	< 0.001	IPR002557 Chitin binding domain;IPR036508 Chitin binding domain superfamily	GO_component: GO:0005576 - extracellular region [Evidence IEA];GO_function: GO:0008061 - chitin binding [Evidence IEA]
J6590_035261	Suseptible	-20.198	< 0.001
J6590_039617	Suseptible	-6.561	< 0.001
J6590_068191	Resistant	24.55	< 0.001
J6590_010650	Suseptible	-4.462	< 0.001	IPR002557 Chitin binding domain;IPR036508 Chitin binding domain superfamily	GO_component: GO:0005576 - extracellular region [Evidence IEA];GO_function: GO:0008061 - chitin binding [Evidence IEA]
J6590_049167	Suseptible	-3.448	< 0.001	IPR029277 Single domain Von Willebrand factor type C domain
J6590_096081	Resistant	3.435	< 0.001	IPR005511 Senescence marker protein-30 (SMP-30);IPR008367 Regucalcin;IPR011042 Six-bladed beta-propeller, TolB-like;IPR013658 SMP-30/Gluconolactonase/LRE-like region	GO_function: GO:0030234 - enzyme regulator activity [Evidence IEA];GO_function: GO:0005509 - calcium ion binding [Evidence IEA]
J6590_075433	Resistant	8.991	< 0.001
J6590_100036	Suseptible	-8.255	< 0.001	IPR004192 Cytochrome b-c1 complex subunit Rieske, transmembrane domain;IPR005805 Rieske iron-sulphur protein, C-terminal;IPR006317 Ubiquinol-cytochrome c reductase, iron-sulphur subunit;IPR014349 Rieske iron-sulphur protein;IPR017941 Rieske [2Fe-2S] iron-sulphur domain;IPR036922 Rieske [2Fe-2S] iron-sulphur domain superfamily;IPR037008 Cytochrome bc1 complex subunit Rieske, transmembrane domain s…	GO_component: GO:0016020 - membrane [Evidence IEA];GO_function: GO:0051537 - 2 iron, 2 sulfur cluster binding [Evidence IEA];GO_function: GO:0008121 - ubiquinol-cytochrome-c reductase activity [Evidence IEA];GO_process: GO:0055114 - oxidation-reduction process [Evidence IEA]
J6590_065463	Resistant	20.485	< 0.001
J6590_059412	Resistant	19.835	< 0.001
J6590_101438	Suseptible	-5.252	< 0.001	IPR001424 Superoxide dismutase, copper/zinc binding domain;IPR024134 Superoxide dismutase (Cu/Zn) / superoxide dismutase copper chaperone;IPR036423 Superoxide dismutase-like, copper/zinc binding domain superfamily	GO_function: GO:0046872 - metal ion binding [Evidence IEA];GO_process: GO:0006801 - superoxide metabolic process [Evidence IEA]
J6590_008379	Suseptible	-6.322	< 0.001
J6590_052660	Suseptible	-26.983	< 0.001	IPR000819 Peptidase M17, leucyl aminopeptidase, C-terminal;IPR008283 Peptidase M17, leucyl aminopeptidase, N-terminal;IPR011356 Peptidase M17, leucine aminopeptidase/peptidase B;IPR043472 Macro domain-like	GO_component: GO:0005737 - cytoplasm [Evidence IEA];GO_function: GO:0030145 - manganese ion binding [Evidence IEA];GO_function: GO:0070006 - metalloaminopeptidase activity [Evidence IEA];GO_process: GO:0019538 - protein metabolic process [Evidence IEA];GO_process: GO:0006508 - proteolysis [Evidence IEA]
J6590_052685	Suseptible	-19.704	< 0.001
J6590_062890	Suseptible	-3.374	< 0.001	IPR005018 DOMON domain;IPR019545 DM13 domain
J6590_039558	Suseptible	-6.305	< 0.001	IPR000618 Insect cuticle protein;IPR031311 Chitin-binding type R&R consensus	GO_function: GO:0042302 - structural constituent of cuticle [Evidence IEA]
J6590_019996	Suseptible	-9.953	< 0.001	IPR002048 EF-hand domain;IPR011992 EF-hand domain pair;IPR029655 Myosin light chain Mlc1/alkali	GO_function: GO:0005509 - calcium ion binding [Evidence IEA]
J6590_041763	Suseptible	-5.926	< 0.001	IPR000618 Insect cuticle protein;IPR031311 Chitin-binding type R&R consensus	GO_function: GO:0042302 - structural constituent of cuticle [Evidence IEA]
J6590_076306	Suseptible	-3.401	< 0.001	IPR002076 ELO family	GO_component: GO:0016021 - integral component of membrane [Evidence IEA]
J6590_036166	Resistant	9.265	< 0.001
J6590_000122	Suseptible	-4.961	< 0.001
J6590_000565	Suseptible	-9.024	< 0.001	IPR000618 Insect cuticle protein;IPR031311 Chitin-binding type R&R consensus	GO_function: GO:0042302 - structural constituent of cuticle [Evidence IEA]
J6590_024006	Suseptible	-26.367	< 0.001	IPR001148 Alpha carbonic anhydrase domain;IPR023561 Carbonic anhydrase, alpha-class;IPR036398 Alpha carbonic anhydrase domain superfamily	GO_function: GO:0008270 - zinc ion binding [Evidence IEA];GO_function: GO:0004089 - carbonate dehydratase activity [Evidence IEA]
J6590_046618	Suseptible	-20.433	< 0.001	IPR011990 Tetratricopeptide-like helical domain superfamily;IPR013026 Tetratricopeptide repeat-containing domain;IPR019734 Tetratricopeptide repeat;IPR043195 Tetratricopeptide repeat protein 12	GO_function: GO:0005515 - protein binding [Evidence IEA]
J6590_059176	Suseptible	-9.65	< 0.001
J6590_012486	Resistant	4.715	< 0.001	IPR000873 AMP-dependent synthetase/ligase;IPR025110 AMP-binding enzyme, C-terminal domain;IPR042099 AMP-dependent synthetase-like superfamily
J6590_002151	Suseptible	-4.38	< 0.001	IPR001810 F-box domain;IPR036047 F-box-like domain superfamily	GO_function: GO:0005515 - protein binding [Evidence IEA]
J6590_005597	Resistant	4.511	< 0.001	IPR001128 Cytochrome P450;IPR036396 Cytochrome P450 superfamily	GO_function: GO:0016705 - oxidoreductase activity, acting on paired donors, with incorporation or reduction of molecular oxygen [Evidence IEA];GO_function: GO:0020037 - heme binding [Evidence IEA];GO_function: GO:0005506 - iron ion binding [Evidence IEA];GO_process: GO:0055114 - oxidation-reduction process [Evidence IEA]
J6590_077221	Resistant	23.87	< 0.001
J6590_049264	Suseptible	-22.713	< 0.001
J6590_052837	Suseptible	-23.868	< 0.001	IPR001372 Dynein light chain, type 1/2;IPR019763 Dynein light chain, type 1/2, conserved site;IPR037177 Dynein light chain superfamily	GO_component: GO:0030286 - dynein complex [Evidence IEA];GO_component: GO:0005875 - microtubule associated complex [Evidence IEA];GO_process: GO:0007017 - microtubule-based process [Evidence IEA]
J6590_069124	Suseptible	-25.939	< 0.001
J6590_035975	Suseptible	-7.883	< 0.001
J6590_031538	Suseptible	-24.897	< 0.001
J6590_057198	Suseptible	-25.796	< 0.001
J6590_108278	Suseptible	-21.437	< 0.001	IPR035979 RNA-binding domain superfamily	GO_function: GO:0003676 - nucleic acid binding [Evidence IEA]
J6590_048751	Suseptible	-23.366	< 0.001
J6590_055612	Suseptible	-25.724	< 0.001
J6590_058291	Suseptible	-4.207	< 0.001	IPR002172 Low-density lipoprotein (LDL) receptor class A repeat;IPR002509 NodB homology domain;IPR002557 Chitin binding domain;IPR011330 Glycoside hydrolase/deacetylase, beta/alpha-barrel;IPR023415 Low-density lipoprotein (LDL) receptor class A, conserved site;IPR036055 LDL receptor-like superfamily;IPR036508 Chitin binding domain superfamily	GO_component: GO:0005576 - extracellular region [Evidence IEA];GO_function: GO:0003824 - catalytic activity [Evidence IEA];GO_function: GO:0008061 - chitin binding [Evidence IEA];GO_function: GO:0016810 - hydrolase activity, acting on carbon-nitrogen (but not peptide) bonds [Evidence IEA];GO_function: GO:0005515 - protein binding [Evidence IEA];GO_process: GO:0005975 - carbohydrate metabolic proc…
J6590_087348	Suseptible	-21.096	< 0.001
J6590_026774	Suseptible	-23.377	< 0.001	IPR020829 Glyceraldehyde 3-phosphate dehydrogenase, catalytic domain;IPR020831 Glyceraldehyde/Erythrose phosphate dehydrogenase family	GO_function: GO:0016620 - oxidoreductase activity, acting on the aldehyde or oxo group of donors, NAD or NADP as acceptor [Evidence IEA];GO_process: GO:0055114 - oxidation-reduction process [Evidence IEA]
J6590_074911	Suseptible	-25.645	< 0.001
J6590_015042	Suseptible	-9.948	< 0.001
J6590_046458	Suseptible	-24.263	< 0.001	IPR014720 Double-stranded RNA-binding domain
J6590_069125	Suseptible	-25.59	< 0.001
J6590_063297	Suseptible	-22.115	< 0.001
J6590_039843	Suseptible	-22.82	< 0.001	IPR001305 Heat shock protein DnaJ, cysteine-rich domain;IPR001623 DnaJ domain;IPR002939 Chaperone DnaJ, C-terminal;IPR008971 HSP40/DnaJ peptide-binding;IPR012724 Chaperone DnaJ;IPR036410 Heat shock protein DnaJ, cysteine-rich domain superfamily;IPR036869 Chaperone J-domain superfamily	GO_function: GO:0031072 - heat shock protein binding [Evidence IEA];GO_function: GO:0051082 - unfolded protein binding [Evidence IEA];GO_function: GO:0005524 - ATP binding [Evidence IEA];GO_process: GO:0006457 - protein folding [Evidence IEA];GO_process: GO:0009408 - response to heat [Evidence IEA]
J6590_043247	Suseptible	-23.815	< 0.001
J6590_070333	Suseptible	-24.368	< 0.001
J6590_017221	Suseptible	-3.26	< 0.001	IPR001223 Glycoside hydrolase family 18, catalytic domain;IPR001579 Glycosyl hydrolases family 18 (GH18) active site;IPR002557 Chitin binding domain;IPR011583 Chitinase II;IPR017853 Glycoside hydrolase superfamily;IPR029070 Chitinase insertion domain superfamily;IPR036508 Chitin binding domain superfamily	GO_component: GO:0005576 - extracellular region [Evidence IEA];GO_function: GO:0008061 - chitin binding [Evidence IEA];GO_function: GO:0004553 - hydrolase activity, hydrolyzing O-glycosyl compounds [Evidence IEA];GO_process: GO:0005975 - carbohydrate metabolic process [Evidence IEA]
J6590_005729	Suseptible	-25.48	< 0.001
J6590_014246	Suseptible	-25.238	< 0.001	IPR000340 None;IPR000387 Tyrosine specific protein phosphatases domain;IPR016130 Protein-tyrosine phosphatase, active site;IPR026070 Tyrosine-protein phosphatase CDC14;IPR029021 Protein-tyrosine phosphatase-like	GO_function: GO:0004721 - phosphoprotein phosphatase activity [Evidence IEA];GO_function: GO:0004725 - protein tyrosine phosphatase activity [Evidence IEA];GO_function: GO:0016791 - phosphatase activity [Evidence IEA];GO_function: GO:0008138 - protein tyrosine/serine/threonine phosphatase activity [Evidence IEA];GO_process: GO:0016311 - dephosphorylation [Evidence IEA];GO_process: GO:0006470 - pr…
J6590_058283	Suseptible	-3.4	< 0.001	IPR002172 Low-density lipoprotein (LDL) receptor class A repeat;IPR011330 Glycoside hydrolase/deacetylase, beta/alpha-barrel;IPR023415 Low-density lipoprotein (LDL) receptor class A, conserved site;IPR036055 LDL receptor-like superfamily	GO_function: GO:0003824 - catalytic activity [Evidence IEA];GO_function: GO:0005515 - protein binding [Evidence IEA];GO_process: GO:0005975 - carbohydrate metabolic process [Evidence IEA]
J6590_035110	Suseptible	-25.448	< 0.001
J6590_101441	Suseptible	-5.164	< 0.001	IPR001424 Superoxide dismutase, copper/zinc binding domain;IPR024134 Superoxide dismutase (Cu/Zn) / superoxide dismutase copper chaperone;IPR036423 Superoxide dismutase-like, copper/zinc binding domain superfamily	GO_function: GO:0046872 - metal ion binding [Evidence IEA];GO_process: GO:0006801 - superoxide metabolic process [Evidence IEA]
J6590_045791	Suseptible	-25.308	< 0.001
J6590_060410	Suseptible	-2.869	< 0.001
J6590_014247	Suseptible	-25.356	< 0.001	IPR026070 Tyrosine-protein phosphatase CDC14;IPR029021 Protein-tyrosine phosphatase-like;IPR029260 Dual specificity/tyrosine protein phosphatase, N-terminal	GO_function: GO:0004721 - phosphoprotein phosphatase activity [Evidence IEA];GO_process: GO:0006470 - protein dephosphorylation [Evidence IEA];GO_process: GO:0007096 - regulation of exit from mitosis [Evidence IEA]
J6590_061779	Suseptible	-23.809	< 0.001
J6590_086892	Suseptible	-16.862	< 0.001
J6590_067464	Suseptible	-5.386	< 0.001	IPR041667 Cupin-like domain 8
J6590_044236	Suseptible	-25.23	< 0.001
J6590_031646	Suseptible	-25.171	< 0.001
J6590_013144	Suseptible	-25.15	< 0.001
J6590_012459	Suseptible	-25.136	< 0.001
J6590_056308	Suseptible	-25.13	< 0.001
J6590_007794	Suseptible	-25.125	< 0.001	IPR024460 Protamine-like;IPR036910 High mobility group box domain superfamily	GO_process: GO:0007283 - spermatogenesis [Evidence IEA];GO_process: GO:0035092 - sperm chromatin condensation [Evidence IEA]
J6590_051367	Suseptible	-25.082	< 0.001
J6590_032299	Suseptible	-3.699	< 0.001	IPR002557 Chitin binding domain;IPR036508 Chitin binding domain superfamily	GO_component: GO:0005576 - extracellular region [Evidence IEA];GO_function: GO:0008061 - chitin binding [Evidence IEA]
J6590_000943	Suseptible	-8.954	< 0.001
J6590_078009	Suseptible	-21.519	< 0.001
J6590_007716	Suseptible	-24.951	< 0.001
J6590_036328	Suseptible	-24.892	< 0.001
J6590_031794	Suseptible	-5.287	< 0.001	IPR000674 Aldehyde oxidase/xanthine dehydrogenase, a/b hammerhead;IPR005107 CO dehydrogenase flavoprotein, C-terminal;IPR008274 Aldehyde oxidase/xanthine dehydrogenase, molybdopterin binding;IPR036683 CO dehydrogenase flavoprotein, C-terminal domain superfamily;IPR036856 Aldehyde oxidase/xanthine dehydrogenase, a/b hammerhead superfamily;IPR037165 Aldehyde oxidase/xanthine dehydrogenase, molybdop…	GO_function: GO:0016491 - oxidoreductase activity [Evidence IEA];GO_process: GO:0055114 - oxidation-reduction process [Evidence IEA]
J6590_012930	Suseptible	-24.822	< 0.001
J6590_058963	Suseptible	-24.82	< 0.001	IPR000504 RNA recognition motif domain;IPR002343 Paraneoplastic encephalomyelitis antigen;IPR012677 Nucleotide-binding alpha-beta plait domain superfamily;IPR035979 RNA-binding domain superfamily	GO_component: GO:1990904 - ribonucleoprotein complex [Evidence IEA];GO_function: GO:0003723 - RNA binding [Evidence IEA];GO_function: GO:0003676 - nucleic acid binding [Evidence IEA]
J6590_045597	Suseptible	-24.808	< 0.001	IPR000819 Peptidase M17, leucyl aminopeptidase, C-terminal;IPR008283 Peptidase M17, leucyl aminopeptidase, N-terminal;IPR011356 Peptidase M17, leucine aminopeptidase/peptidase B;IPR043472 Macro domain-like	GO_component: GO:0005737 - cytoplasm [Evidence IEA];GO_function: GO:0030145 - manganese ion binding [Evidence IEA];GO_function: GO:0070006 - metalloaminopeptidase activity [Evidence IEA];GO_process: GO:0019538 - protein metabolic process [Evidence IEA];GO_process: GO:0006508 - proteolysis [Evidence IEA]
J6590_108819	Suseptible	-2.675	< 0.001	IPR002172 Low-density lipoprotein (LDL) receptor class A repeat;IPR020067 Frizzled domain;IPR023415 Low-density lipoprotein (LDL) receptor class A, conserved site;IPR036055 LDL receptor-like superfamily;IPR036790 Frizzled cysteine-rich domain superfamily	GO_function: GO:0005515 - protein binding [Evidence IEA]
J6590_053543	Suseptible	-2.778	< 0.001	IPR001251 CRAL-TRIO lipid binding domain;IPR036273 CRAL/TRIO, N-terminal domain superfamily;IPR036865 CRAL-TRIO lipid binding domain superfamily
J6590_062533	Resistant	21.462	< 0.001
J6590_082105	Suseptible	-24.712	< 0.001	IPR000375 Dynamin stalk domain;IPR001401 Dynamin, GTPase domain;IPR003130 Dynamin GTPase effector;IPR020850 GTPase effector domain;IPR022812 Dynamin superfamily;IPR027417 P-loop containing nucleoside triphosphate hydrolase;IPR030381 Dynamin-type guanine nucleotide-binding (G) domain	GO_function: GO:0005525 - GTP binding [Evidence IEA];GO_function: GO:0003924 - GTPase activity [Evidence IEA]
J6590_018130	Suseptible	-24.699	< 0.001
J6590_043915	Suseptible	-24.697	< 0.001	IPR000719 Protein kinase domain;IPR008271 Serine/threonine-protein kinase, active site;IPR011009 Protein kinase-like domain superfamily	GO_function: GO:0005524 - ATP binding [Evidence IEA];GO_function: GO:0004672 - protein kinase activity [Evidence IEA];GO_process: GO:0006468 - protein phosphorylation [Evidence IEA]
J6590_008346	Suseptible	-21.346	< 0.001
J6590_081061	Suseptible	-22.643	< 0.001
J6590_085052	Resistant	20.081	< 0.001	IPR001563 Peptidase S10, serine carboxypeptidase;IPR029058 Alpha/Beta hydrolase fold;IPR033124 Serine carboxypeptidases, histidine active site	GO_function: GO:0004185 - serine-type carboxypeptidase activity [Evidence IEA];GO_process: GO:0006508 - proteolysis [Evidence IEA]
J6590_076441	Suseptible	-24.668	< 0.001
J6590_059771	Suseptible	-24.667	< 0.001
J6590_056844	Suseptible	-24.66	< 0.001	IPR002048 EF-hand domain;IPR011992 EF-hand domain pair;IPR018247 EF-Hand 1, calcium-binding site	GO_function: GO:0005509 - calcium ion binding [Evidence IEA]
J6590_003934	Suseptible	-24.655	< 0.001
J6590_013716	Suseptible	-4.933	< 0.001
J6590_046919	Resistant	18.197	< 0.001	IPR000718 Peptidase M13;IPR018497 Peptidase M13, C-terminal domain;IPR024079 Metallopeptidase, catalytic domain superfamily	GO_function: GO:0004222 - metalloendopeptidase activity [Evidence IEA];GO_function: GO:0008237 - metallopeptidase activity [Evidence IEA];GO_process: GO:0006508 - proteolysis [Evidence IEA]
J6590_067553	Suseptible	-24.632	< 0.001
J6590_059484	Suseptible	-24.63	< 0.001
J6590_069123	Suseptible	-24.619	< 0.001
J6590_076206	Suseptible	-24.616	< 0.001	IPR031936 Domain of unknown function DUF4771
J6590_005598	Resistant	4.115	< 0.001	IPR001128 Cytochrome P450;IPR002401 Cytochrome P450, E-class, group I;IPR036396 Cytochrome P450 superfamily	GO_function: GO:0016705 - oxidoreductase activity, acting on paired donors, with incorporation or reduction of molecular oxygen [Evidence IEA];GO_function: GO:0020037 - heme binding [Evidence IEA];GO_function: GO:0005506 - iron ion binding [Evidence IEA];GO_process: GO:0055114 - oxidation-reduction process [Evidence IEA]
J6590_067149	Suseptible	-24.52	< 0.001
J6590_063253	Suseptible	-24.514	< 0.001
J6590_017757	Suseptible	-24.509	< 0.001	IPR011992 EF-hand domain pair;IPR040193 EF-hand domain-containing protein EFHC1/EFHC2/EFHB
J6590_023431	Suseptible	-21.793	< 0.001
J6590_017310	Suseptible	-24.47	< 0.001	IPR002164 Nucleosome assembly protein (NAP);IPR037231 NAP-like superfamily	GO_component: GO:0005634 - nucleus [Evidence IEA];GO_process: GO:0006334 - nucleosome assembly [Evidence IEA]
J6590_043082	Suseptible	-24.47	< 0.001	IPR008907 P25-alpha;IPR011992 EF-hand domain pair
J6590_055980	Suseptible	-24.404	< 0.001	IPR002068 Alpha crystallin/Hsp20 domain;IPR008978 HSP20-like chaperone
J6590_001291	Suseptible	-24.389	< 0.001
J6590_035618	Suseptible	-24.386	< 0.001	IPR000217 Tubulin;IPR002452 Alpha tubulin;IPR008280 Tubulin/FtsZ, C-terminal;IPR023123 Tubulin, C-terminal	GO_component: GO:0005874 - microtubule [Evidence IEA];GO_function: GO:0005525 - GTP binding [Evidence IEA];GO_function: GO:0005200 - structural constituent of cytoskeleton [Evidence IEA];GO_process: GO:0007017 - microtubule-based process [Evidence IEA]
J6590_077449	Suseptible	-24.382	< 0.001
J6590_034602	Suseptible	-24.378	< 0.001
J6590_001886	Suseptible	-24.36	< 0.001
J6590_004001	Suseptible	-20.224	< 0.001
J6590_028061	Suseptible	-24.282	< 0.001
J6590_001901	Suseptible	-24.261	< 0.001
J6590_059723	Suseptible	-24.233	< 0.001
J6590_046772	Suseptible	-5.161	< 0.001
J6590_006739	Suseptible	-24.226	< 0.001
J6590_003110	Suseptible	-24.222	< 0.001	IPR004254 AdipoR/Haemolysin-III-related	GO_component: GO:0016021 - integral component of membrane [Evidence IEA]
J6590_001924	Suseptible	-24.202	< 0.001	IPR013126 Heat shock protein 70 family;IPR018181 Heat shock protein 70, conserved site;IPR043129 ATPase, nucleotide binding domain
J6590_064601	Suseptible	-24.198	< 0.001	IPR004843 Calcineurin-like phosphoesterase domain, ApaH type;IPR006186 Serine/threonine-specific protein phosphatase/bis(5-nucleosyl)-tetraphosphatase;IPR029052 Metallo-dependent phosphatase-like;IPR031675 Serine-threonine protein phosphatase, N-terminal	GO_function: GO:0016787 - hydrolase activity [Evidence IEA]
J6590_079892	Suseptible	-24.196	< 0.001	IPR000719 Protein kinase domain;IPR000961 AGC-kinase, C-terminal;IPR008271 Serine/threonine-protein kinase, active site;IPR011009 Protein kinase-like domain superfamily;IPR017441 Protein kinase, ATP binding site	GO_function: GO:0005524 - ATP binding [Evidence IEA];GO_function: GO:0004672 - protein kinase activity [Evidence IEA];GO_function: GO:0004674 - protein serine/threonine kinase activity [Evidence IEA];GO_process: GO:0006468 - protein phosphorylation [Evidence IEA]
J6590_010656	Suseptible	-3.556	< 0.001	IPR002557 Chitin binding domain;IPR036508 Chitin binding domain superfamily	GO_component: GO:0005576 - extracellular region [Evidence IEA];GO_function: GO:0008061 - chitin binding [Evidence IEA]
J6590_013145	Suseptible	-24.171	< 0.001
J6590_003705	Suseptible	-24.143	< 0.001
J6590_007636	Suseptible	-24.139	< 0.001	IPR002937 Amine oxidase;IPR036188 FAD/NAD(P)-binding domain superfamily	GO_function: GO:0016491 - oxidoreductase activity [Evidence IEA];GO_process: GO:0055114 - oxidation-reduction process [Evidence IEA]
J6590_102077	Suseptible	-22.777	< 0.001
J6590_051895	Suseptible	-24.087	< 0.001	IPR002068 Alpha crystallin/Hsp20 domain;IPR008978 HSP20-like chaperone
J6590_007952	Suseptible	-24.083	< 0.001	IPR000217 Tubulin;IPR003008 Tubulin/FtsZ, GTPase domain;IPR036525 Tubulin/FtsZ, GTPase domain superfamily	GO_component: GO:0005874 - microtubule [Evidence IEA];GO_function: GO:0003924 - GTPase activity [Evidence IEA];GO_process: GO:0007017 - microtubule-based process [Evidence IEA]
J6590_067866	Resistant	5.35	< 0.001	IPR001734 Sodium/solute symporter;IPR038377 Sodium/glucose symporter superfamily	GO_component: GO:0016020 - membrane [Evidence IEA];GO_function: GO:0022857 - transmembrane transporter activity [Evidence IEA];GO_process: GO:0055085 - transmembrane transport [Evidence IEA]
J6590_013443	Suseptible	-24.01	< 0.001	IPR001283 Cysteine-rich secretory protein-related;IPR002413 Venom allergen 5-like;IPR014044 CAP domain;IPR018244 Allergen V5/Tpx-1-related, conserved site;IPR034763 Venom allergen 3, insect;IPR035940 CAP superfamily	GO_component: GO:0005576 - extracellular region [Evidence IEA]
J6590_059483	Suseptible	-23.997	< 0.001
J6590_085484	Suseptible	-23.9	< 0.001
J6590_032185	Suseptible	-23.983	< 0.001
J6590_076944	Suseptible	-23.963	< 0.001
J6590_006686	Suseptible	-23.962	< 0.001	IPR002164 Nucleosome assembly protein (NAP);IPR037231 NAP-like superfamily	GO_component: GO:0005634 - nucleus [Evidence IEA];GO_process: GO:0006334 - nucleosome assembly [Evidence IEA]
J6590_035619	Suseptible	-22.303	< 0.001	IPR009318 Gustatory receptor	GO_component: GO:0016021 - integral component of membrane [Evidence IEA];GO_function: GO:0008527 - taste receptor activity [Evidence IEA];GO_process: GO:0050912 - detection of chemical stimulus involved in sensory perception of taste [Evidence IEA]
J6590_012101	Suseptible	-3.34	< 0.001
J6590_044526	Suseptible	-23.878	< 0.001	IPR031949 Domain of unknown function DUF4776
J6590_041541	Suseptible	-4.856	< 0.001	IPR002656 Acyltransferase 3	GO_function: GO:0016747 - transferase activity, transferring acyl groups other than amino-acyl groups [Evidence IEA]
J6590_032184	Suseptible	-23.875	< 0.001
J6590_015802	Suseptible	-23.869	< 0.001	IPR026701 Coiled-coil domain-containing protein 180;IPR027914 Domain of unknown function DUF4456;IPR028089 Domain of unknown function DUF4455
J6590_033122	Suseptible	-23.854	< 0.001	IPR002933 Peptidase M20;IPR011650 Peptidase M20, dimerisation domain	GO_function: GO:0016787 - hydrolase activity [Evidence IEA]
J6590_072537	Suseptible	-3.118	< 0.001	IPR001611 Leucine-rich repeat;IPR003591 Leucine-rich repeat, typical subtype;IPR032675 Leucine-rich repeat domain superfamily	GO_function: GO:0005515 - protein binding [Evidence IEA]
J6590_042368	Suseptible	-23.792	< 0.001	IPR004328 BRO1 domain;IPR025304 ALIX V-shaped domain;IPR038499 BRO1 domain superfamily	GO_function: GO:0005515 - protein binding [Evidence IEA]
J6590_033226	Suseptible	-19.884	< 0.001	IPR001810 F-box domain;IPR036047 F-box-like domain superfamily;IPR036322 WD40-repeat-containing domain superfamily	GO_function: GO:0005515 - protein binding [Evidence IEA]
J6590_006370	Suseptible	-23.78	< 0.001
J6590_036878	Suseptible	-23.709	< 0.001	IPR001254 Serine proteases, trypsin domain;IPR001314 Peptidase S1A, chymotrypsin family;IPR009003 Peptidase S1, PA clan;IPR018114 Serine proteases, trypsin family, histidine active site;IPR043504 Peptidase S1, PA clan, chymotrypsin-like fold	GO_function: GO:0004252 - serine-type endopeptidase activity [Evidence IEA];GO_process: GO:0006508 - proteolysis [Evidence IEA]
J6590_057017	Suseptible	-20.121	< 0.001
J6590_031445	Suseptible	-23.684	< 0.001	IPR001680 WD40 repeat;IPR015943 WD40/YVTN repeat-like-containing domain superfamily;IPR017986 WD40-repeat-containing domain;IPR036322 WD40-repeat-containing domain superfamily	GO_function: GO:0005515 - protein binding [Evidence IEA]
J6590_011404	Suseptible	-20.814	0.001
J6590_007360	Suseptible	-3.918	0.001	IPR001117 Multicopper oxidase, type 1;IPR002355 Multicopper oxidase, copper-binding site;IPR008972 Cupredoxin;IPR011706 Multicopper oxidase, type 2;IPR011707 Multicopper oxidase, type 3;IPR033138 Multicopper oxidases, conserved site	GO_function: GO:0005507 - copper ion binding [Evidence IEA];GO_function: GO:0016491 - oxidoreductase activity [Evidence IEA];GO_process: GO:0055114 - oxidation-reduction process [Evidence IEA]
J6590_029878	Suseptible	-23.657	0.001
J6590_081065	Suseptible	-23.634	0.001
J6590_069956	Suseptible	-23.627	0.001	IPR000463 Cytosolic fatty-acid binding;IPR000566 Lipocalin/cytosolic fatty-acid binding domain;IPR012674 Calycin;IPR031259 Intracellular lipid binding protein	GO_function: GO:0008289 - lipid binding [Evidence IEA]
J6590_050227	Suseptible	-23.62	0.001
J6590_097678	Suseptible	-23.602	0.001
J6590_032186	Suseptible	-23.592	0.001
J6590_103169	Resistant	18.44	0.001	IPR000718 Peptidase M13;IPR008753 Peptidase M13, N-terminal domain;IPR042089 Peptidase M13, domain 2	GO_function: GO:0004222 - metalloendopeptidase activity [Evidence IEA];GO_process: GO:0006508 - proteolysis [Evidence IEA]
J6590_094505	Suseptible	-16.366	0.001
J6590_071777	Suseptible	-23.577	0.001	IPR002130 Cyclophilin-type peptidyl-prolyl cis-trans isomerase domain;IPR029000 Cyclophilin-like domain superfamily	GO_function: GO:0003755 - peptidyl-prolyl cis-trans isomerase activity [Evidence IEA];GO_process: GO:0000413 - protein peptidyl-prolyl isomerization [Evidence IEA]
J6590_034940	Suseptible	-23.57	0.001	IPR001841 Zinc finger, RING-type;IPR013083 Zinc finger, RING/FYVE/PHD-type
J6590_030018	Suseptible	-2.036	0.001	IPR004294 Carotenoid oxygenase	GO_function: GO:0016702 - oxidoreductase activity, acting on single donors with incorporation of molecular oxygen, incorporation of two atoms of oxygen [Evidence IEA];GO_process: GO:0055114 - oxidation-reduction process [Evidence IEA]
J6590_064652	Suseptible	-23.562	0.001
J6590_028146	Suseptible	-3.167	0.001	IPR000742 EGF-like domain;IPR001304 C-type lectin-like;IPR016186 C-type lectin-like/link domain superfamily;IPR016187 C-type lectin fold;IPR018378 C-type lectin, conserved site
J6590_088299	Suseptible	-23.497	0.001
J6590_019403	Suseptible	-21.655	0.001	IPR032727 Flagellar C1a complex subunit C1a-32
J6590_085659	Suseptible	-23.477	0.001	IPR027267 AH/BAR domain superfamily
J6590_061036	Suseptible	-23.47	0.001	IPR031720 Protein of unknown function DUF4728
J6590_069812	Suseptible	-23.469	0.001
J6590_046988	Suseptible	-23.465	0.001
J6590_054678	Suseptible	-23.459	0.001
J6590_080399	Suseptible	-23.443	0.001	IPR007648 Mitochondrial ATPase inhibitor	GO_component: GO:0005739 - mitochondrion [Evidence IEA];GO_function: GO:0042030 - ATPase inhibitor activity [Evidence IEA];GO_process: GO:0032780 - negative regulation of ATPase activity [Evidence IEA]
J6590_057159	Suseptible	-23.421	0.001
J6590_012395	Suseptible	-23.416	0.001	IPR025252 Domain of unknown function DUF4200
J6590_025308	Suseptible	-23.398	0.001	IPR002048 EF-hand domain;IPR011992 EF-hand domain pair;IPR018247 EF-Hand 1, calcium-binding site;IPR028846 Recoverin family	GO_function: GO:0005509 - calcium ion binding [Evidence IEA]
J6590_025261	Suseptible	-23.392	0.001
J6590_011121	Suseptible	-23.389	0.001
J6590_031783	Suseptible	-23.387	0.001	IPR000718 Peptidase M13;IPR008753 Peptidase M13, N-terminal domain;IPR018497 Peptidase M13, C-terminal domain;IPR024079 Metallopeptidase, catalytic domain superfamily;IPR042089 Peptidase M13, domain 2	GO_function: GO:0004222 - metalloendopeptidase activity [Evidence IEA];GO_function: GO:0008237 - metallopeptidase activity [Evidence IEA];GO_process: GO:0006508 - proteolysis [Evidence IEA]
J6590_015670	Suseptible	-23.385	0.001	IPR011016 Zinc finger, RING-CH-type;IPR013083 Zinc finger, RING/FYVE/PHD-type	GO_function: GO:0008270 - zinc ion binding [Evidence IEA]
J6590_037062	Suseptible	-23.307	0.001
J6590_050939	Suseptible	-23.274	0.001
J6590_098845	Suseptible	-23.233	0.001
J6590_059170	Suseptible	-3.342	0.001	IPR000618 Insect cuticle protein	GO_function: GO:0042302 - structural constituent of cuticle [Evidence IEA]
J6590_028249	Suseptible	-23.211	0.001	IPR006623 Testicular haploid expressed repeat
J6590_021506	Suseptible	-23.197	0.001
J6590_084625	Suseptible	-19.673	0.001
J6590_074926	Suseptible	-23.189	0.001	IPR001810 F-box domain;IPR036047 F-box-like domain superfamily	GO_function: GO:0005515 - protein binding [Evidence IEA]
J6590_008534	Suseptible	-23.177	0.001	IPR001611 Leucine-rich repeat;IPR032675 Leucine-rich repeat domain superfamily;IPR043196 Leucine-rich repeat-containing protein 51	GO_function: GO:0005515 - protein binding [Evidence IEA]
J6590_065409	Suseptible	-23.167	0.001	IPR000608 Ubiquitin-conjugating enzyme E2;IPR016135 Ubiquitin-conjugating enzyme/RWD-like;IPR023313 Ubiquitin-conjugating enzyme, active site
J6590_036018	Suseptible	-23.16	0.001	IPR001236 Lactate/malate dehydrogenase, N-terminal;IPR001252 Malate dehydrogenase, active site;IPR001557 L-lactate/malate dehydrogenase;IPR010097 Malate dehydrogenase, type 1;IPR015955 Lactate dehydrogenase/glycoside hydrolase, family 4, C-terminal;IPR022383 Lactate/malate dehydrogenase, C-terminal;IPR036291 NAD(P)-binding domain superfamily	GO_function: GO:0003824 - catalytic activity [Evidence IEA];GO_function: GO:0016491 - oxidoreductase activity [Evidence IEA];GO_function: GO:0016616 - oxidoreductase activity, acting on the CH-OH group of donors, NAD or NADP as acceptor [Evidence IEA];GO_function: GO:0030060 - L-malate dehydrogenase activity [Evidence IEA];GO_function: GO:0016615 - malate dehydrogenase activity [Evidence IEA];GO_…
J6590_017834	Suseptible	-23.136	0.001
J6590_017968	Suseptible	-23.134	0.001	IPR002073 3'5'-cyclic nucleotide phosphodiesterase, catalytic domain;IPR003018 GAF domain;IPR003607 HD/PDEase domain;IPR023088 3'5'-cyclic nucleotide phosphodiesterase;IPR029016 GAF-like domain superfamily;IPR036971 3'5'-cyclic nucleotide phosphodiesterase, catalytic domain superfamily	GO_function: GO:0004114 - 3',5'-cyclic-nucleotide phosphodiesterase activity [Evidence IEA];GO_function: GO:0008081 - phosphoric diester hydrolase activity [Evidence IEA];GO_function: GO:0005515 - protein binding [Evidence IEA];GO_process: GO:0007165 - signal transduction [Evidence IEA]
J6590_084288	Suseptible	-2.308	0.001	IPR002018 Carboxylesterase, type B;IPR019819 Carboxylesterase type B, conserved site;IPR019826 Carboxylesterase type B, active site;IPR029058 Alpha/Beta hydrolase fold
J6590_013450	Suseptible	-23.103	0.001	IPR001283 Cysteine-rich secretory protein-related;IPR002413 Venom allergen 5-like;IPR014044 CAP domain;IPR018244 Allergen V5/Tpx-1-related, conserved site;IPR034763 Venom allergen 3, insect;IPR035940 CAP superfamily	GO_component: GO:0005576 - extracellular region [Evidence IEA]
J6590_022923	Suseptible	-23.094	0.001	IPR002073 3'5'-cyclic nucleotide phosphodiesterase, catalytic domain;IPR003018 GAF domain;IPR003607 HD/PDEase domain;IPR023088 3'5'-cyclic nucleotide phosphodiesterase;IPR023174 3'5'-cyclic nucleotide phosphodiesterase, conserved site;IPR029016 GAF-like domain superfamily;IPR036971 3'5'-cyclic nucleotide phosphodiesterase, catalytic domain superfamily	GO_function: GO:0004114 - 3',5'-cyclic-nucleotide phosphodiesterase activity [Evidence IEA];GO_function: GO:0008081 - phosphoric diester hydrolase activity [Evidence IEA];GO_function: GO:0005515 - protein binding [Evidence IEA];GO_process: GO:0007165 - signal transduction [Evidence IEA]
J6590_082330	Suseptible	-23.093	0.001
J6590_043818	Suseptible	-2.546	0.001	IPR025946 CABIT domain
J6590_072068	Resistant	3.059	0.001	IPR001128 Cytochrome P450;IPR036396 Cytochrome P450 superfamily	GO_function: GO:0020037 - heme binding [Evidence IEA];GO_function: GO:0016705 - oxidoreductase activity, acting on paired donors, with incorporation or reduction of molecular oxygen [Evidence IEA];GO_function: GO:0005506 - iron ion binding [Evidence IEA];GO_process: GO:0055114 - oxidation-reduction process [Evidence IEA]
J6590_053085	Suseptible	-23.063	0.001	IPR001623 DnaJ domain;IPR018253 DnaJ domain, conserved site;IPR036869 Chaperone J-domain superfamily
J6590_015045	Suseptible	-9.01	0.001
J6590_017567	Suseptible	-23.055	0.001	IPR000719 Protein kinase domain;IPR008271 Serine/threonine-protein kinase, active site;IPR011009 Protein kinase-like domain superfamily;IPR017441 Protein kinase, ATP binding site	GO_function: GO:0005524 - ATP binding [Evidence IEA];GO_function: GO:0004672 - protein kinase activity [Evidence IEA];GO_process: GO:0006468 - protein phosphorylation [Evidence IEA]
J6590_018220	Suseptible	-23.049	0.001
J6590_029588	Suseptible	-23.036	0.001	IPR001697 Pyruvate kinase;IPR011037 Pyruvate kinase-like, insert domain superfamily;IPR015793 Pyruvate kinase, barrel;IPR015795 Pyruvate kinase, C-terminal;IPR015806 Pyruvate kinase, insert domain superfamily;IPR015813 Pyruvate/Phosphoenolpyruvate kinase-like domain superfamily;IPR036918 Pyruvate kinase, C-terminal domain superfamily;IPR040442 Pyruvate kinase-like domain superfamily	GO_function: GO:0030955 - potassium ion binding [Evidence IEA];GO_function: GO:0003824 - catalytic activity [Evidence IEA];GO_function: GO:0004743 - pyruvate kinase activity [Evidence IEA];GO_function: GO:0000287 - magnesium ion binding [Evidence IEA];GO_process: GO:0006096 - glycolytic process [Evidence IEA]
J6590_054412	Suseptible	-23.036	0.001	IPR002498 Phosphatidylinositol-4-phosphate 5-kinase, core;IPR023610 Phosphatidylinositol-4-phosphate 5-kinase;IPR027483 Phosphatidylinositol-4-phosphate 5-kinase, C-terminal;IPR027484 Phosphatidylinositol-4-phosphate 5-kinase, N-terminal	GO_function: GO:0016307 - phosphatidylinositol phosphate kinase activity [Evidence IEA];GO_process: GO:0046488 - phosphatidylinositol metabolic process [Evidence IEA]
J6590_014657	Suseptible	-23.028	0.001	IPR000873 AMP-dependent synthetase/ligase;IPR042099 AMP-dependent synthetase-like superfamily
J6590_048773	Suseptible	-3.312	0.001	IPR008597 Invertebrate-type lysozyme;IPR018247 EF-Hand 1, calcium-binding site;IPR023346 Lysozyme-like domain superfamily	GO_function: GO:0003796 - lysozyme activity [Evidence IEA]
J6590_048262	Suseptible	-23.022	0.001	IPR006629 LPS-induced tumour necrosis factor alpha factor
J6590_019669	Suseptible	-23.022	0.001	IPR000225 Armadillo;IPR011989 Armadillo-like helical;IPR016024 Armadillo-type fold	GO_function: GO:0005515 - protein binding [Evidence IEA]
J6590_044660	Suseptible	-23.018	0.001
J6590_108262	Suseptible	-23.007	0.001	IPR001179 FKBP-type peptidyl-prolyl cis-trans isomerase domain;IPR011990 Tetratricopeptide-like helical domain superfamily;IPR013026 Tetratricopeptide repeat-containing domain;IPR019734 Tetratricopeptide repeat	GO_function: GO:0003755 - peptidyl-prolyl cis-trans isomerase activity [Evidence IEA];GO_function: GO:0005515 - protein binding [Evidence IEA]
J6590_002292	Suseptible	-22.991	0.001
J6590_000597	Suseptible	-6.147	0.001	IPR000618 Insect cuticle protein;IPR031311 Chitin-binding type R&R consensus	GO_function: GO:0042302 - structural constituent of cuticle [Evidence IEA]
J6590_035387	Suseptible	-3.639	0.001	IPR000618 Insect cuticle protein;IPR031311 Chitin-binding type R&R consensus	GO_function: GO:0042302 - structural constituent of cuticle [Evidence IEA]
J6590_061514	Suseptible	-22.971	0.001	IPR001254 Serine proteases, trypsin domain;IPR009003 Peptidase S1, PA clan;IPR043504 Peptidase S1, PA clan, chymotrypsin-like fold	GO_function: GO:0004252 - serine-type endopeptidase activity [Evidence IEA];GO_process: GO:0006508 - proteolysis [Evidence IEA]
J6590_053645	Suseptible	-9.18	0.001
J6590_035904	Suseptible	-22.97	0.001	IPR013087 Zinc finger C2H2-type;IPR036236 Zinc finger C2H2 superfamily
J6590_037628	Suseptible	-22.964	0.001
J6590_011546	Suseptible	-22.955	0.001	IPR007858 Dpy-30 motif;IPR034907 Nucleoside diphosphate kinase-like domain;IPR036850 Nucleoside diphosphate kinase-like domain superfamily
J6590_048679	Suseptible	-22.952	0.001
J6590_026126	Suseptible	-22.952	0.001	IPR025593 Growth arrest-specific protein 8 domain;IPR039308 Growth arrest-specific protein 8	GO_component: GO:0031514 - motile cilium [Evidence IEA];GO_function: GO:0017137 - Rab GTPase binding [Evidence IEA];GO_function: GO:0008017 - microtubule binding [Evidence IEA];GO_process: GO:0048870 - cell motility [Evidence IEA]
J6590_014991	Suseptible	-21.184	0.001
J6590_001762	Suseptible	-22.923	0.001	IPR000463 Cytosolic fatty-acid binding;IPR000566 Lipocalin/cytosolic fatty-acid binding domain;IPR012674 Calycin;IPR031259 Intracellular lipid binding protein	GO_function: GO:0008289 - lipid binding [Evidence IEA]
J6590_019148	Resistant	21.053	0.001
J6590_025543	Suseptible	-22.888	0.001	IPR006597 Sel1-like repeat;IPR011990 Tetratricopeptide-like helical domain superfamily	GO_function: GO:0005515 - protein binding [Evidence IEA]
J6590_011472	Suseptible	-22.884	0.001
J6590_005460	Suseptible	-22.868	0.002
J6590_017940	Suseptible	-22.838	0.002	IPR012336 Thioredoxin-like fold;IPR036249 Thioredoxin-like superfamily
J6590_015871	Suseptible	-22.837	0.002	IPR011990 Tetratricopeptide-like helical domain superfamily	GO_function: GO:0005515 - protein binding [Evidence IEA]
J6590_047974	Suseptible	-22.824	0.002	IPR002293 Amino acid/polyamine transporter I	GO_component: GO:0016020 - membrane [Evidence IEA];GO_function: GO:0022857 - transmembrane transporter activity [Evidence IEA];GO_process: GO:0055085 - transmembrane transport [Evidence IEA]
J6590_011120	Suseptible	-22.807	0.002
J6590_026541	Suseptible	-22.807	0.002
J6590_061583	Suseptible	-22.793	0.002	IPR001163 LSM domain, eukaryotic/archaea-type;IPR010920 LSM domain superfamily
J6590_031735	Suseptible	-22.783	0.002
J6590_000159	Suseptible	-22.777	0.002	IPR001283 Cysteine-rich secretory protein-related;IPR014044 CAP domain;IPR035940 CAP superfamily
J6590_026531	Suseptible	-22.757	0.002
J6590_015567	Suseptible	-22.752	0.002
J6590_075289	Suseptible	-22.751	0.002	IPR001752 Kinesin motor domain;IPR027417 P-loop containing nucleoside triphosphate hydrolase;IPR027640 Kinesin-like protein;IPR036961 Kinesin motor domain superfamily	GO_function: GO:0005524 - ATP binding [Evidence IEA];GO_function: GO:0008017 - microtubule binding [Evidence IEA];GO_function: GO:0003777 - microtubule motor activity [Evidence IEA];GO_process: GO:0007018 - microtubule-based movement [Evidence IEA]
J6590_034938	Suseptible	-22.746	0.002	IPR000718 Peptidase M13;IPR008753 Peptidase M13, N-terminal domain;IPR018497 Peptidase M13, C-terminal domain;IPR024079 Metallopeptidase, catalytic domain superfamily;IPR042089 Peptidase M13, domain 2	GO_function: GO:0004222 - metalloendopeptidase activity [Evidence IEA];GO_function: GO:0008237 - metallopeptidase activity [Evidence IEA];GO_process: GO:0006508 - proteolysis [Evidence IEA]
J6590_056848	Suseptible	-22.744	0.002
J6590_014478	Suseptible	-22.743	0.002
J6590_099621	Suseptible	-22.726	0.002	IPR013057 Amino acid transporter, transmembrane domain
J6590_099654	Suseptible	-19.963	0.002
J6590_087349	Suseptible	-21.222	0.002	IPR002130 Cyclophilin-type peptidyl-prolyl cis-trans isomerase domain;IPR024936 Cyclophilin-type peptidyl-prolyl cis-trans isomerase;IPR029000 Cyclophilin-like domain superfamily	GO_function: GO:0003755 - peptidyl-prolyl cis-trans isomerase activity [Evidence IEA];GO_process: GO:0000413 - protein peptidyl-prolyl isomerization [Evidence IEA]
J6590_022278	Suseptible	-22.703	0.002	IPR026142 Protein phosphatase 1 regulatory subunit 36	GO_function: GO:0019902 - phosphatase binding [Evidence IEA];GO_process: GO:0010923 - negative regulation of phosphatase activity [Evidence IEA]
J6590_028118	Suseptible	-22.698	0.002	IPR002035 von Willebrand factor, type A;IPR003903 Ubiquitin interacting motif;IPR036465 von Willebrand factor A-like domain superfamily
J6590_008317	Suseptible	-22.696	0.002	IPR000719 Protein kinase domain;IPR000961 AGC-kinase, C-terminal;IPR008271 Serine/threonine-protein kinase, active site;IPR011009 Protein kinase-like domain superfamily;IPR017441 Protein kinase, ATP binding site	GO_function: GO:0005524 - ATP binding [Evidence IEA];GO_function: GO:0004672 - protein kinase activity [Evidence IEA];GO_function: GO:0004674 - protein serine/threonine kinase activity [Evidence IEA];GO_process: GO:0006468 - protein phosphorylation [Evidence IEA]
J6590_043248	Suseptible	-22.684	0.002
J6590_017506	Suseptible	-2.779	0.002	IPR002181 Fibrinogen, alpha/beta/gamma chain, C-terminal globular domain;IPR036056 Fibrinogen-like, C-terminal
J6590_063968	Suseptible	-22.68	0.002	IPR000719 Protein kinase domain;IPR008271 Serine/threonine-protein kinase, active site;IPR011009 Protein kinase-like domain superfamily;IPR017441 Protein kinase, ATP binding site	GO_function: GO:0005524 - ATP binding [Evidence IEA];GO_function: GO:0004672 - protein kinase activity [Evidence IEA];GO_process: GO:0006468 - protein phosphorylation [Evidence IEA]
J6590_010663	Suseptible	-3.029	0.002	IPR002557 Chitin binding domain;IPR036508 Chitin binding domain superfamily	GO_component: GO:0005576 - extracellular region [Evidence IEA];GO_function: GO:0008061 - chitin binding [Evidence IEA]
J6590_030412	Suseptible	-22.665	0.002	IPR019560 Mitochondrial 18kDa protein
J6590_043547	Suseptible	-22.663	0.002
J6590_013514	Suseptible	-22.66	0.002
J6590_096305	Suseptible	-22.635	0.002	IPR012674 Calycin
J6590_046349	Suseptible	-22.174	0.002
J6590_040070	Suseptible	-22.619	0.002
J6590_011785	Suseptible	-21.029	0.002	IPR032718 PiggyBac transposable element-derived protein 4, C-terminal zinc-ribbon
J6590_007598	Suseptible	-22.569	0.002
J6590_070560	Suseptible	-22.563	0.002
J6590_071004	Suseptible	-22.56	0.002
J6590_097330	Suseptible	-4.123	0.002	IPR010562 Haemolymph juvenile hormone binding;IPR038606 Takeout superfamily
J6590_065421	Suseptible	-22.555	0.002
J6590_033987	Suseptible	-4.354	0.002	IPR010255 Haem peroxidase superfamily;IPR019791 Haem peroxidase, animal-type;IPR029585 Peroxidase Pxd-like;IPR037120 Haem peroxidase domain superfamily, animal type	GO_component: GO:0042600 - egg chorion [Evidence IEA];GO_function: GO:0004601 - peroxidase activity [Evidence IEA];GO_function: GO:0020037 - heme binding [Evidence IEA];GO_process: GO:0055114 - oxidation-reduction process [Evidence IEA];GO_process: GO:0006979 - response to oxidative stress [Evidence IEA]
J6590_001435	Suseptible	-22.014	0.002
J6590_107635	Suseptible	-22.507	0.002
J6590_029587	Suseptible	-22.504	0.002	IPR000719 Protein kinase domain;IPR000961 AGC-kinase, C-terminal;IPR011009 Protein kinase-like domain superfamily;IPR017441 Protein kinase, ATP binding site	GO_function: GO:0005524 - ATP binding [Evidence IEA];GO_function: GO:0004672 - protein kinase activity [Evidence IEA];GO_function: GO:0004674 - protein serine/threonine kinase activity [Evidence IEA];GO_process: GO:0006468 - protein phosphorylation [Evidence IEA]
J6590_014593	Suseptible	-2.635	0.002	IPR000436 Sushi/SCR/CCP domain;IPR001254 Serine proteases, trypsin domain;IPR009003 Peptidase S1, PA clan;IPR035976 Sushi/SCR/CCP superfamily;IPR043504 Peptidase S1, PA clan, chymotrypsin-like fold	GO_function: GO:0004252 - serine-type endopeptidase activity [Evidence IEA];GO_process: GO:0006508 - proteolysis [Evidence IEA]
J6590_078111	Suseptible	-22.474	0.003
J6590_033873	Suseptible	-22.473	0.003
J6590_038926	Suseptible	-22.469	0.003
J6590_015052	Suseptible	-10.083	0.003
J6590_047975	Suseptible	-22.294	0.003	IPR002293 Amino acid/polyamine transporter I	GO_component: GO:0016020 - membrane [Evidence IEA];GO_function: GO:0022857 - transmembrane transporter activity [Evidence IEA];GO_process: GO:0055085 - transmembrane transport [Evidence IEA]
J6590_026164	Suseptible	-21.206	0.003	IPR005123 Oxoglutarate/iron-dependent dioxygenase;IPR006620 Prolyl 4-hydroxylase, alpha subunit;IPR011990 Tetratricopeptide-like helical domain superfamily	GO_function: GO:0005506 - iron ion binding [Evidence IEA];GO_function: GO:0016491 - oxidoreductase activity [Evidence IEA];GO_function: GO:0031418 - L-ascorbic acid binding [Evidence IEA];GO_function: GO:0016705 - oxidoreductase activity, acting on paired donors, with incorporation or reduction of molecular oxygen [Evidence IEA];GO_function: GO:0005515 - protein binding [Evidence IEA];GO_process:…
J6590_036339	Suseptible	-3.33	0.003
J6590_048132	Suseptible	-22.383	0.003
J6590_108177	Suseptible	-22.174	0.003
J6590_030939	Suseptible	-19.12	0.003	IPR001254 Serine proteases, trypsin domain;IPR001314 Peptidase S1A, chymotrypsin family;IPR009003 Peptidase S1, PA clan;IPR018114 Serine proteases, trypsin family, histidine active site;IPR033116 Serine proteases, trypsin family, serine active site;IPR043504 Peptidase S1, PA clan, chymotrypsin-like fold	GO_function: GO:0004252 - serine-type endopeptidase activity [Evidence IEA];GO_process: GO:0006508 - proteolysis [Evidence IEA]
J6590_026535	Suseptible	-22.361	0.003
J6590_000976	Suseptible	-22.359	0.003
J6590_058384	Suseptible	-21.887	0.003
J6590_043922	Suseptible	-22.331	0.003
J6590_054319	Suseptible	-22.313	0.003
J6590_001725	Suseptible	-22.309	0.003	IPR032145 Protein of unknown function DUF4818
J6590_057654	Suseptible	-22.29	0.003
J6590_026880	Suseptible	-21.923	0.003
J6590_020425	Suseptible	-22.26	0.003	IPR006885 NADH dehydrogenase ubiquinone Fe-S protein 4, mitochondrial;IPR038532 NADH dehydrogenase ubiquinone Fe-S protein 4-like superfamily	GO_function: GO:0016651 - oxidoreductase activity, acting on NAD(P)H [Evidence IEA];GO_process: GO:0022900 - electron transport chain [Evidence IEA]
J6590_063965	Suseptible	-20.981	0.003
J6590_097617	Suseptible	-21.806	0.003	IPR026193 NADH-ubiquinone oxidoreductase flavoprotein 3	GO_component: GO:0005747 - mitochondrial respiratory chain complex I [Evidence IEA];GO_component: GO:0005739 - mitochondrion [Evidence IEA]
J6590_006688	Suseptible	-22.244	0.003	IPR002164 Nucleosome assembly protein (NAP);IPR037231 NAP-like superfamily	GO_component: GO:0005634 - nucleus [Evidence IEA];GO_process: GO:0006334 - nucleosome assembly [Evidence IEA]
J6590_074826	Resistant	4.669	0.003	IPR001128 Cytochrome P450;IPR002401 Cytochrome P450, E-class, group I;IPR017972 Cytochrome P450, conserved site;IPR036396 Cytochrome P450 superfamily	GO_function: GO:0016705 - oxidoreductase activity, acting on paired donors, with incorporation or reduction of molecular oxygen [Evidence IEA];GO_function: GO:0020037 - heme binding [Evidence IEA];GO_function: GO:0005506 - iron ion binding [Evidence IEA];GO_process: GO:0055114 - oxidation-reduction process [Evidence IEA]
J6590_031703	Suseptible	-22.228	0.004
J6590_050366	Suseptible	-22.226	0.004
J6590_037952	Suseptible	-22.197	0.004
J6590_044095	Suseptible	-20.848	0.004
J6590_007100	Suseptible	-22.177	0.004
J6590_067546	Suseptible	-22.166	0.004
J6590_057129	Resistant	3.741	0.004	IPR002213 UDP-glucuronosyl/UDP-glucosyltransferase	GO_function: GO:0008194 - UDP-glycosyltransferase activity [Evidence IEA]
J6590_045568	Suseptible	-3.757	0.004	IPR010800 Glycine rich protein
J6590_030979	Suseptible	-22.148	0.004
J6590_026032	Suseptible	-22.147	0.004
J6590_091183	Suseptible	-21.325	0.004
J6590_068748	Suseptible	-22.134	0.004
J6590_026526	Suseptible	-22.131	0.004
J6590_012862	Suseptible	-22.127	0.004	IPR002939 Chaperone DnaJ, C-terminal;IPR008971 HSP40/DnaJ peptide-binding	GO_function: GO:0051082 - unfolded protein binding [Evidence IEA];GO_process: GO:0006457 - protein folding [Evidence IEA]
J6590_081068	Suseptible	-22.125	0.004
J6590_034939	Suseptible	-22.101	0.004	IPR001841 Zinc finger, RING-type;IPR013083 Zinc finger, RING/FYVE/PHD-type
J6590_000584	Suseptible	-4.328	0.004	IPR000618 Insect cuticle protein;IPR031311 Chitin-binding type R&R consensus	GO_function: GO:0042302 - structural constituent of cuticle [Evidence IEA]
J6590_036901	Suseptible	-6.096	0.004	IPR000618 Insect cuticle protein;IPR031311 Chitin-binding type R&R consensus	GO_function: GO:0042302 - structural constituent of cuticle [Evidence IEA]
J6590_087082	Resistant	6.928	0.004	IPR018631 AAA-ATPase-like domain;IPR027417 P-loop containing nucleoside triphosphate hydrolase
J6590_029947	Suseptible	-22.084	0.004	IPR000850 Adenylate kinase/UMP-CMP kinase;IPR027417 P-loop containing nucleoside triphosphate hydrolase	GO_function: GO:0005524 - ATP binding [Evidence IEA];GO_function: GO:0019205 - nucleobase-containing compound kinase activity [Evidence IEA];GO_process: GO:0006139 - nucleobase-containing compound metabolic process [Evidence IEA]
J6590_025994	Suseptible	-22.078	0.004	IPR003599 Immunoglobulin subtype;IPR007110 Immunoglobulin-like domain;IPR013783 Immunoglobulin-like fold;IPR036179 Immunoglobulin-like domain superfamily;IPR039311 FAM187A/B
J6590_013676	Suseptible	-3.099	0.004	IPR005828 Major facilitator, sugar transporter-like;IPR005829 Sugar transporter, conserved site;IPR020846 Major facilitator superfamily domain;IPR036259 MFS transporter superfamily	GO_component: GO:0016021 - integral component of membrane [Evidence IEA];GO_function: GO:0022857 - transmembrane transporter activity [Evidence IEA];GO_process: GO:0055085 - transmembrane transport [Evidence IEA]
J6590_025503	Suseptible	-22.062	0.004	IPR000718 Peptidase M13;IPR008753 Peptidase M13, N-terminal domain;IPR018497 Peptidase M13, C-terminal domain;IPR024079 Metallopeptidase, catalytic domain superfamily;IPR042089 Peptidase M13, domain 2	GO_function: GO:0004222 - metalloendopeptidase activity [Evidence IEA];GO_function: GO:0008237 - metallopeptidase activity [Evidence IEA];GO_process: GO:0006508 - proteolysis [Evidence IEA]
J6590_008318	Suseptible	-22.059	0.004	IPR000719 Protein kinase domain;IPR000961 AGC-kinase, C-terminal;IPR008271 Serine/threonine-protein kinase, active site;IPR011009 Protein kinase-like domain superfamily;IPR017441 Protein kinase, ATP binding site	GO_function: GO:0005524 - ATP binding [Evidence IEA];GO_function: GO:0004672 - protein kinase activity [Evidence IEA];GO_function: GO:0004674 - protein serine/threonine kinase activity [Evidence IEA];GO_process: GO:0006468 - protein phosphorylation [Evidence IEA]
J6590_077109	Suseptible	-16.112	0.004
J6590_057132	Resistant	3.291	0.004	IPR002213 UDP-glucuronosyl/UDP-glucosyltransferase;IPR035595 UDP-glycosyltransferase family, conserved site	GO_function: GO:0008194 - UDP-glycosyltransferase activity [Evidence IEA]
J6590_025307	Suseptible	-22.049	0.004	IPR002048 EF-hand domain;IPR011992 EF-hand domain pair;IPR018247 EF-Hand 1, calcium-binding site;IPR028846 Recoverin family	GO_function: GO:0005509 - calcium ion binding [Evidence IEA]
J6590_054667	Suseptible	-22.042	0.004
J6590_026027	Suseptible	-22.032	0.005
J6590_002093	Suseptible	-22.028	0.005
J6590_009425	Suseptible	-22.003	0.005	IPR000994 Peptidase M24;IPR004545 PA2G4 family;IPR036005 Creatinase/aminopeptidase-like;IPR036388 Winged helix-like DNA-binding domain superfamily;IPR036390 Winged helix DNA-binding domain superfamily
J6590_036017	Suseptible	-22.002	0.005	IPR001236 Lactate/malate dehydrogenase, N-terminal;IPR001557 L-lactate/malate dehydrogenase;IPR010097 Malate dehydrogenase, type 1;IPR015955 Lactate dehydrogenase/glycoside hydrolase, family 4, C-terminal;IPR022383 Lactate/malate dehydrogenase, C-terminal;IPR036291 NAD(P)-binding domain superfamily	GO_function: GO:0030060 - L-malate dehydrogenase activity [Evidence IEA];GO_function: GO:0003824 - catalytic activity [Evidence IEA];GO_function: GO:0016491 - oxidoreductase activity [Evidence IEA];GO_function: GO:0016616 - oxidoreductase activity, acting on the CH-OH group of donors, NAD or NADP as acceptor [Evidence IEA];GO_process: GO:0055114 - oxidation-reduction process [Evidence IEA];GO_pro…
J6590_082500	Suseptible	-21.99	0.005	IPR019347 Axonemal dynein light chain
J6590_028310	Suseptible	-21.974	0.005	IPR000866 Alkyl hydroperoxide reductase subunit C/ Thiol specific antioxidant;IPR013766 Thioredoxin domain;IPR019479 Peroxiredoxin, C-terminal;IPR024706 Peroxiredoxin, AhpC-type;IPR036249 Thioredoxin-like superfamily	GO_function: GO:0051920 - peroxiredoxin activity [Evidence IEA];GO_function: GO:0016209 - antioxidant activity [Evidence IEA];GO_function: GO:0016491 - oxidoreductase activity [Evidence IEA];GO_process: GO:0055114 - oxidation-reduction process [Evidence IEA]
J6590_018315	Suseptible	-21.973	0.005	IPR001881 EGF-like calcium-binding domain;IPR018097 EGF-like calcium-binding, conserved site	GO_function: GO:0005509 - calcium ion binding [Evidence IEA]
J6590_052894	Suseptible	-21.973	0.005	IPR003439 ABC transporter-like;IPR003593 AAA+ ATPase domain;IPR026082 ABC transporter A;IPR027417 P-loop containing nucleoside triphosphate hydrolase	GO_component: GO:0016021 - integral component of membrane [Evidence IEA];GO_function: GO:0005524 - ATP binding [Evidence IEA];GO_function: GO:0042626 - ATPase-coupled transmembrane transporter activity [Evidence IEA];GO_process: GO:0055085 - transmembrane transport [Evidence IEA]
J6590_038438	Suseptible	-2.557	0.005	IPR007867 Glucose-methanol-choline oxidoreductase, C-terminal;IPR012132 Glucose-methanol-choline oxidoreductase;IPR036188 FAD/NAD(P)-binding domain superfamily	GO_function: GO:0050660 - flavin adenine dinucleotide binding [Evidence IEA];GO_function: GO:0016614 - oxidoreductase activity, acting on CH-OH group of donors [Evidence IEA];GO_process: GO:0055114 - oxidation-reduction process [Evidence IEA]
J6590_049419	Suseptible	-21.961	0.005	IPR007512 MICOS complex subunit Mic10	GO_component: GO:0061617 - MICOS complex [Evidence IEA];GO_component: GO:0005743 - mitochondrial inner membrane [Evidence IEA]
J6590_079814	Suseptible	-21.959	0.005	IPR018108 Mitochondrial substrate/solute carrier;IPR023395 Mitochondrial carrier domain superfamily
J6590_067869	Resistant	4.992	0.005	IPR001734 Sodium/solute symporter;IPR038377 Sodium/glucose symporter superfamily	GO_component: GO:0016020 - membrane [Evidence IEA];GO_function: GO:0022857 - transmembrane transporter activity [Evidence IEA];GO_process: GO:0055085 - transmembrane transport [Evidence IEA]
J6590_037063	Suseptible	-21.927	0.005
J6590_018737	Suseptible	-21.918	0.005	IPR009947 NADH:ubiquinone oxidoreductase subunit B14.5a	GO_component: GO:0005743 - mitochondrial inner membrane [Evidence IEA];GO_function: GO:0008137 - NADH dehydrogenase (ubiquinone) activity [Evidence IEA];GO_process: GO:0042773 - ATP synthesis coupled electron transport [Evidence IEA]
J6590_085169	Suseptible	-20.566	0.005
J6590_044055	Suseptible	-21.91	0.005	IPR000008 C2 domain;IPR012561 Ferlin B-domain;IPR032362 Ferlin, C-terminal domain;IPR035892 C2 domain superfamily;IPR037721 Ferlin family;IPR037724 Ferlin, fifth C2 domain;IPR037725 Ferlin, sixth C2 domain	GO_component: GO:0016021 - integral component of membrane [Evidence IEA]
J6590_045288	Suseptible	-21.895	0.005	IPR009447 Phosphatidylinositol anchor biosynthesis protein PIGW/GWT1	GO_component: GO:0016021 - integral component of membrane [Evidence IEA];GO_function: GO:0016746 - transferase activity, transferring acyl groups [Evidence IEA];GO_process: GO:0006506 - GPI anchor biosynthetic process [Evidence IEA]
J6590_036190	Suseptible	-21.886	0.005
J6590_106124	Suseptible	-21.877	0.006
J6590_045403	Suseptible	-7.38	0.006	IPR001978 Troponin;IPR038077 Troponin domain superfamily	GO_component: GO:0005861 - troponin complex [Evidence IEA]
J6590_070119	Suseptible	-21.873	0.006	IPR007714 CFA20 domain;IPR040441 Cilia- and flagella-associated protein 20/CFAP20DC
J6590_002746	Suseptible	-21.869	0.006
J6590_045248	Suseptible	-20.923	0.006	IPR002110 Ankyrin repeat;IPR002153 Transient receptor potential channel, canonical;IPR005821 Ion transport domain;IPR013555 Transient receptor ion channel domain;IPR020683 Ankyrin repeat-containing domain;IPR036770 Ankyrin repeat-containing domain superfamily	GO_component: GO:0016020 - membrane [Evidence IEA];GO_function: GO:0005262 - calcium channel activity [Evidence IEA];GO_function: GO:0005216 - ion channel activity [Evidence IEA];GO_function: GO:0005515 - protein binding [Evidence IEA];GO_process: GO:0055085 - transmembrane transport [Evidence IEA];GO_process: GO:0006811 - ion transport [Evidence IEA];GO_process: GO:0070588 - calcium ion transmem…
J6590_042037	Suseptible	-21.854	0.006
J6590_004592	Suseptible	-21.85	0.006	IPR000203 GPS motif;IPR000742 EGF-like domain;IPR001024 PLAT/LH2 domain;IPR002859 PKD/REJ-like domain;IPR013122 Polycystin cation channel, PKD1/PKD2;IPR036392 PLAT/LH2 domain superfamily	GO_function: GO:0005515 - protein binding [Evidence IEA]
J6590_014564	Suseptible	-21.846	0.006	IPR001254 Serine proteases, trypsin domain;IPR001314 Peptidase S1A, chymotrypsin family;IPR009003 Peptidase S1, PA clan;IPR018114 Serine proteases, trypsin family, histidine active site;IPR043504 Peptidase S1, PA clan, chymotrypsin-like fold	GO_function: GO:0004252 - serine-type endopeptidase activity [Evidence IEA];GO_process: GO:0006508 - proteolysis [Evidence IEA]
J6590_035977	Suseptible	-6.954	0.006
J6590_070994	Suseptible	-3.116	0.006	IPR000618 Insect cuticle protein	GO_function: GO:0042302 - structural constituent of cuticle [Evidence IEA]
J6590_042812	Suseptible	-2.34	0.006	IPR001930 Peptidase M1, alanine aminopeptidase/leukotriene A4 hydrolase;IPR014782 Peptidase M1, membrane alanine aminopeptidase;IPR024571 ERAP1-like C-terminal domain;IPR033581 Aminopeptidase N-like;IPR034016 Aminopeptidase N-type;IPR042097 Aminopeptidase N-like , N-terminal	GO_function: GO:0008270 - zinc ion binding [Evidence IEA];GO_function: GO:0008237 - metallopeptidase activity [Evidence IEA];GO_process: GO:0006508 - proteolysis [Evidence IEA]
J6590_020492	Suseptible	-21.803	0.006
J6590_049856	Suseptible	-21.801	0.006
J6590_055152	Suseptible	-2.842	0.006
J6590_043250	Suseptible	-20.001	0.006
J6590_043252	Suseptible	-20.899	0.006	IPR009851 Modifier of rudimentary, Modr
J6590_052139	Suseptible	-21.745	0.007
J6590_075918	Suseptible	-21.744	0.007	IPR011990 Tetratricopeptide-like helical domain superfamily	GO_function: GO:0005515 - protein binding [Evidence IEA]
J6590_058478	Suseptible	-21.716	0.007
J6590_099542	Suseptible	-21.715	0.007
J6590_093813	Suseptible	-20.444	0.007	IPR000719 Protein kinase domain;IPR000961 AGC-kinase, C-terminal;IPR008271 Serine/threonine-protein kinase, active site;IPR011009 Protein kinase-like domain superfamily;IPR017441 Protein kinase, ATP binding site	GO_function: GO:0005524 - ATP binding [Evidence IEA];GO_function: GO:0004672 - protein kinase activity [Evidence IEA];GO_function: GO:0004674 - protein serine/threonine kinase activity [Evidence IEA];GO_process: GO:0006468 - protein phosphorylation [Evidence IEA]
J6590_079873	Suseptible	-21.706	0.007
J6590_077528	Suseptible	-18.681	0.007
J6590_000604	Suseptible	-6.609	0.007	IPR000618 Insect cuticle protein;IPR031311 Chitin-binding type R&R consensus	GO_function: GO:0042302 - structural constituent of cuticle [Evidence IEA]
J6590_011779	Suseptible	-21.674	0.007	IPR011992 EF-hand domain pair
J6590_000573	Suseptible	-3.661	0.007	IPR000618 Insect cuticle protein;IPR031311 Chitin-binding type R&R consensus	GO_function: GO:0042302 - structural constituent of cuticle [Evidence IEA]
J6590_051096	Resistant	9.927	0.007
J6590_002012	Suseptible	-21.656	0.007
J6590_049972	Suseptible	-21.656	0.007
J6590_005816	Suseptible	-21.632	0.008	IPR001841 Zinc finger, RING-type;IPR004162 E3 ubiquitin-protein ligase SINA-like, animal;IPR008974 TRAF-like;IPR013010 Zinc finger, SIAH-type;IPR013083 Zinc finger, RING/FYVE/PHD-type;IPR018121 Seven-in-absentia protein, TRAF-like domain	GO_component: GO:0005737 - cytoplasm [Evidence IEA];GO_function: GO:0008270 - zinc ion binding [Evidence IEA];GO_function: GO:0005515 - protein binding [Evidence IEA];GO_process: GO:0006511 - ubiquitin-dependent protein catabolic process [Evidence IEA];GO_process: GO:0007275 - multicellular organism development [Evidence IEA]
J6590_018850	Suseptible	-21.629	0.008	IPR001382 Glycoside hydrolase family 47;IPR012341 Six-hairpin glycosidase-like superfamily;IPR036026 Seven-hairpin glycosidases	GO_component: GO:0016020 - membrane [Evidence IEA];GO_function: GO:0004571 - mannosyl-oligosaccharide 1,2-alpha-mannosidase activity [Evidence IEA];GO_function: GO:0005509 - calcium ion binding [Evidence IEA];GO_process: GO:0005975 - carbohydrate metabolic process [Evidence IEA]
J6590_058479	Suseptible	-21.628	0.008
J6590_015501	Resistant	8.972	0.008	IPR000566 Lipocalin/cytosolic fatty-acid binding domain;IPR003057 Invertebrate colouration protein;IPR012674 Calycin;IPR022271 Lipocalin, ApoD type	GO_function: GO:0031409 - pigment binding [Evidence IEA]
J6590_042274	Suseptible	-4.703	0.008	IPR001251 CRAL-TRIO lipid binding domain;IPR036273 CRAL/TRIO, N-terminal domain superfamily;IPR036865 CRAL-TRIO lipid binding domain superfamily
J6590_044569	Resistant	9.752	0.008	IPR001952 Alkaline phosphatase;IPR017850 Alkaline-phosphatase-like, core domain superfamily	GO_function: GO:0016791 - phosphatase activity [Evidence IEA];GO_function: GO:0003824 - catalytic activity [Evidence IEA]
J6590_058293	Suseptible	-4.645	0.008
J6590_058285	Suseptible	-3.451	0.008	IPR002557 Chitin binding domain;IPR036508 Chitin binding domain superfamily	GO_component: GO:0005576 - extracellular region [Evidence IEA];GO_function: GO:0008061 - chitin binding [Evidence IEA]
J6590_036389	Suseptible	-2.939	0.008	IPR010562 Haemolymph juvenile hormone binding;IPR038606 Takeout superfamily
J6590_011782	Suseptible	-21.551	0.008
J6590_072070	Resistant	2.754	0.008	IPR001128 Cytochrome P450;IPR002401 Cytochrome P450, E-class, group I;IPR017972 Cytochrome P450, conserved site;IPR036396 Cytochrome P450 superfamily	GO_function: GO:0020037 - heme binding [Evidence IEA];GO_function: GO:0016705 - oxidoreductase activity, acting on paired donors, with incorporation or reduction of molecular oxygen [Evidence IEA];GO_function: GO:0005506 - iron ion binding [Evidence IEA];GO_process: GO:0055114 - oxidation-reduction process [Evidence IEA]
J6590_015399	Suseptible	-21.545	0.008
J6590_058703	Suseptible	-21.536	0.009	IPR013122 Polycystin cation channel, PKD1/PKD2
J6590_009051	Suseptible	-21.528	0.009
J6590_014475	Suseptible	-21.519	0.009
J6590_010023	Suseptible	-21.518	0.009	IPR018108 Mitochondrial substrate/solute carrier;IPR023395 Mitochondrial carrier domain superfamily
J6590_100291	Suseptible	-21.529	0.009
J6590_060365	Suseptible	-21.512	0.009	IPR000109 Proton-dependent oligopeptide transporter family;IPR018456 PTR2 family proton/oligopeptide symporter, conserved site;IPR036259 MFS transporter superfamily	GO_component: GO:0016020 - membrane [Evidence IEA];GO_function: GO:0022857 - transmembrane transporter activity [Evidence IEA];GO_process: GO:0055085 - transmembrane transport [Evidence IEA];GO_process: GO:0006857 - oligopeptide transport [Evidence IEA]
J6590_078720	Suseptible	-21.488	0.009
J6590_036743	Suseptible	-21.479	0.009	IPR008979 Galactose-binding-like domain superfamily;IPR012919 SUN domain
J6590_015253	Suseptible	-20.368	0.009	IPR001576 Phosphoglycerate kinase;IPR015824 Phosphoglycerate kinase, N-terminal;IPR036043 Phosphoglycerate kinase superfamily	GO_function: GO:0004618 - phosphoglycerate kinase activity [Evidence IEA];GO_process: GO:0006096 - glycolytic process [Evidence IEA]
J6590_023640	Suseptible	-19.951	0.009	IPR001680 WD40 repeat;IPR015943 WD40/YVTN repeat-like-containing domain superfamily;IPR017986 WD40-repeat-containing domain;IPR036322 WD40-repeat-containing domain superfamily	GO_function: GO:0005515 - protein binding [Evidence IEA]
J6590_084603	Suseptible	-21.458	0.009	IPR007512 MICOS complex subunit Mic10	GO_component: GO:0061617 - MICOS complex [Evidence IEA];GO_component: GO:0005743 - mitochondrial inner membrane [Evidence IEA]
J6590_055394	Suseptible	-20.574	0.01
J6590_080401	Suseptible	-21.449	0.01
J6590_082409	Resistant	21.444	0.01
J6590_049803	Suseptible	-21.425	0.01	IPR004843 Calcineurin-like phosphoesterase domain, ApaH type;IPR006186 Serine/threonine-specific protein phosphatase/bis(5-nucleosyl)-tetraphosphatase;IPR029052 Metallo-dependent phosphatase-like;IPR031675 Serine-threonine protein phosphatase, N-terminal;IPR037979 Serine/threonine-protein phosphatase PP1-alpha catalytic subunit	GO_component: GO:0072357 - PTW/PP1 phosphatase complex [Evidence IEA];GO_component: GO:0000164 - protein phosphatase type 1 complex [Evidence IEA];GO_function: GO:0004722 - protein serine/threonine phosphatase activity [Evidence IEA];GO_function: GO:0016787 - hydrolase activity [Evidence IEA]
J6590_000637	Suseptible	-7.199	0.01	IPR000618 Insect cuticle protein	GO_function: GO:0042302 - structural constituent of cuticle [Evidence IEA]
J6590_079889	Suseptible	-21.4	0.01	IPR000719 Protein kinase domain;IPR000961 AGC-kinase, C-terminal;IPR008271 Serine/threonine-protein kinase, active site;IPR011009 Protein kinase-like domain superfamily;IPR017441 Protein kinase, ATP binding site	GO_function: GO:0005524 - ATP binding [Evidence IEA];GO_function: GO:0004672 - protein kinase activity [Evidence IEA];GO_function: GO:0004674 - protein serine/threonine kinase activity [Evidence IEA];GO_process: GO:0006468 - protein phosphorylation [Evidence IEA]
J6590_059392	Suseptible	-2.847	0.01	IPR002048 EF-hand domain;IPR011992 EF-hand domain pair;IPR018247 EF-Hand 1, calcium-binding site	GO_function: GO:0005509 - calcium ion binding [Evidence IEA]
J6590_037548	Resistant	9.076	0.01
J6590_076998	Suseptible	-21.395	0.01	IPR023184 Ubiquinol-cytochrome C reductase hinge domain;IPR036811 Ubiquinol-cytochrome C reductase hinge domain superfamily
J6590_001229	Suseptible	-4.228	0.011	IPR010255 Haem peroxidase superfamily;IPR019791 Haem peroxidase, animal-type;IPR037120 Haem peroxidase domain superfamily, animal type	GO_function: GO:0004601 - peroxidase activity [Evidence IEA];GO_function: GO:0020037 - heme binding [Evidence IEA];GO_process: GO:0055114 - oxidation-reduction process [Evidence IEA];GO_process: GO:0006979 - response to oxidative stress [Evidence IEA]
J6590_031677	Suseptible	-19.959	0.011
J6590_039027	Suseptible	-21.328	0.011
J6590_013446	Suseptible	-21.321	0.011	IPR001283 Cysteine-rich secretory protein-related;IPR002413 Venom allergen 5-like;IPR014044 CAP domain;IPR018244 Allergen V5/Tpx-1-related, conserved site;IPR034763 Venom allergen 3, insect;IPR035940 CAP superfamily	GO_component: GO:0005576 - extracellular region [Evidence IEA]
J6590_025857	Suseptible	-21.315	0.011
J6590_041539	Suseptible	-3.825	0.011	IPR006621 Nose resistant-to-fluoxetine protein, N-terminal
J6590_000129	Suseptible	-21.296	0.012
J6590_079889	Suseptible	-21.288	0.012	IPR000719 Protein kinase domain;IPR000961 AGC-kinase, C-terminal;IPR008271 Serine/threonine-protein kinase, active site;IPR011009 Protein kinase-like domain superfamily	GO_function: GO:0005524 - ATP binding [Evidence IEA];GO_function: GO:0004672 - protein kinase activity [Evidence IEA];GO_function: GO:0004674 - protein serine/threonine kinase activity [Evidence IEA];GO_process: GO:0006468 - protein phosphorylation [Evidence IEA]
J6590_105372	Suseptible	-21.275	0.012
J6590_091373	Suseptible	-21.274	0.012
J6590_087668	Suseptible	-21.26	0.012
J6590_065453	Suseptible	-3	0.012	IPR004835 Chitin synthase;IPR029044 Nucleotide-diphospho-sugar transferases	GO_function: GO:0004100 - chitin synthase activity [Evidence IEA];GO_function: GO:0016758 - transferase activity, transferring hexosyl groups [Evidence IEA]
J6590_079339	Suseptible	-21.238	0.012
J6590_098844	Suseptible	-20.139	0.012
J6590_043784	Suseptible	-21.236	0.012	IPR031424 Protein quiver	GO_process: GO:1903818 - positive regulation of voltage-gated potassium channel activity [Evidence IEA];GO_process: GO:0032222 - regulation of synaptic transmission, cholinergic [Evidence IEA];GO_process: GO:0030431 - sleep [Evidence IEA]
J6590_055884	Suseptible	-2.203	0.013
J6590_015371	Suseptible	-19.17	0.013
J6590_002909	Suseptible	-21.206	0.013	IPR009003 Peptidase S1, PA clan;IPR043504 Peptidase S1, PA clan, chymotrypsin-like fold
J6590_008652	Suseptible	-3.934	0.013	IPR011701 Major facilitator superfamily;IPR020846 Major facilitator superfamily domain;IPR036259 MFS transporter superfamily	GO_function: GO:0022857 - transmembrane transporter activity [Evidence IEA];GO_process: GO:0055085 - transmembrane transport [Evidence IEA]
J6590_108691	Suseptible	-21.187	0.013
J6590_018336	Suseptible	-21.178	0.013	IPR005772 ATPase, V1 complex, subunit F, eukaryotic;IPR008218 ATPase, V1 complex, subunit F;IPR036906 ATPase, V1 complex, subunit F superfamily	GO_component: GO:0033180 - proton-transporting V-type ATPase, V1 domain [Evidence IEA];GO_function: GO:0046961 - proton-transporting ATPase activity, rotational mechanism [Evidence IEA];GO_process: GO:1902600 - proton transmembrane transport [Evidence IEA];GO_process: GO:0034220 - ion transmembrane transport [Evidence IEA]
J6590_053046	Suseptible	-7.151	0.014	IPR000172 Glucose-methanol-choline oxidoreductase, N-terminal;IPR007867 Glucose-methanol-choline oxidoreductase, C-terminal;IPR012132 Glucose-methanol-choline oxidoreductase;IPR036188 FAD/NAD(P)-binding domain superfamily	GO_function: GO:0050660 - flavin adenine dinucleotide binding [Evidence IEA];GO_function: GO:0016614 - oxidoreductase activity, acting on CH-OH group of donors [Evidence IEA];GO_process: GO:0055114 - oxidation-reduction process [Evidence IEA]
J6590_104496	Suseptible	-21.122	0.014
J6590_098843	Suseptible	-21.122	0.014
J6590_058653	Suseptible	-5.715	0.015
J6590_016435	Suseptible	-19.238	0.015
J6590_065083	Suseptible	-21.08	0.015
J6590_022584	Suseptible	-21.059	0.016
J6590_006071	Suseptible	-21.031	0.016
J6590_061555	Suseptible	-2.967	0.016	IPR000719 Protein kinase domain;IPR011009 Protein kinase-like domain superfamily	GO_function: GO:0005524 - ATP binding [Evidence IEA];GO_function: GO:0004672 - protein kinase activity [Evidence IEA];GO_process: GO:0006468 - protein phosphorylation [Evidence IEA]
J6590_017604	Suseptible	-2.853	0.017	IPR011330 Glycoside hydrolase/deacetylase, beta/alpha-barrel	GO_function: GO:0003824 - catalytic activity [Evidence IEA];GO_process: GO:0005975 - carbohydrate metabolic process [Evidence IEA]
J6590_086545	Suseptible	-20.962	0.018
J6590_063342	Suseptible	-20.949	0.018	IPR013783 Immunoglobulin-like fold;IPR032707 MYCBP-associated protein
J6590_064037	Suseptible	-2.805	0.018	IPR036291 NAD(P)-binding domain superfamily
J6590_099877	Suseptible	-20.249	0.018
J6590_002977	Suseptible	-20.926	0.018	IPR002659 Glycosyl transferase, family 31	GO_component: GO:0016020 - membrane [Evidence IEA];GO_process: GO:0006486 - protein glycosylation [Evidence IEA]
J6590_082721	Suseptible	-20.891	0.019
J6590_065788	Suseptible	-20.873	0.02
J6590_068274	Suseptible	-6.576	0.02
J6590_006822	Suseptible	-9.264	0.021
J6590_001224	Suseptible	-20.831	0.021	IPR013083 Zinc finger, RING/FYVE/PHD-type
J6590_007516	Suseptible	-20.83	0.021
J6590_100702	Suseptible	-20.818	0.021	IPR001611 Leucine-rich repeat;IPR032675 Leucine-rich repeat domain superfamily	GO_function: GO:0005515 - protein binding [Evidence IEA]
J6590_054249	Resistant	5.644	0.021	IPR011527 ABC transporter type 1, transmembrane domain;IPR036640 ABC transporter type 1, transmembrane domain superfamily	GO_component: GO:0016021 - integral component of membrane [Evidence IEA];GO_function: GO:0005524 - ATP binding [Evidence IEA];GO_function: GO:0042626 - ATPase-coupled transmembrane transporter activity [Evidence IEA];GO_process: GO:0055085 - transmembrane transport [Evidence IEA]
J6590_036946	Suseptible	-7.713	0.022	IPR000618 Insect cuticle protein;IPR031311 Chitin-binding type R&R consensus	GO_function: GO:0042302 - structural constituent of cuticle [Evidence IEA]
J6590_053511	Suseptible	-18.149	0.022
J6590_067761	Suseptible	-2.875	0.022
J6590_055644	Suseptible	-20.74	0.023
J6590_067018	Suseptible	-2.401	0.023	IPR002347 Short-chain dehydrogenase/reductase SDR;IPR036291 NAD(P)-binding domain superfamily	GO_process: GO:0055114 - oxidation-reduction process [Evidence IEA]
J6590_004599	Suseptible	-20.712	0.024	IPR000203 GPS motif;IPR001024 PLAT/LH2 domain;IPR013122 Polycystin cation channel, PKD1/PKD2;IPR036392 PLAT/LH2 domain superfamily	GO_function: GO:0005515 - protein binding [Evidence IEA]
J6590_060122	Resistant	16.882	0.024
J6590_054190	Suseptible	-20.695	0.024
J6590_054248	Resistant	6.263	0.025	IPR011527 ABC transporter type 1, transmembrane domain;IPR036640 ABC transporter type 1, transmembrane domain superfamily	GO_component: GO:0016021 - integral component of membrane [Evidence IEA];GO_function: GO:0005524 - ATP binding [Evidence IEA];GO_function: GO:0042626 - ATPase-coupled transmembrane transporter activity [Evidence IEA];GO_process: GO:0055085 - transmembrane transport [Evidence IEA]
J6590_053274	Suseptible	-20.666	0.025	IPR027974 Domain of unknown function DUF4470;IPR028235 Dynein assembly factor 3, C-terminal domain;IPR039304 Dynein assembly factor 3, axonemal	GO_process: GO:0070286 - axonemal dynein complex assembly [Evidence IEA]
J6590_014958	Suseptible	-20.662	0.025
J6590_041266	Suseptible	-20.659	0.025	IPR001680 WD40 repeat;IPR015943 WD40/YVTN repeat-like-containing domain superfamily;IPR017986 WD40-repeat-containing domain;IPR036322 WD40-repeat-containing domain superfamily	GO_function: GO:0005515 - protein binding [Evidence IEA]
J6590_017359	Suseptible	-20.653	0.026
J6590_040174	Suseptible	-3.316	0.026	IPR000618 Insect cuticle protein	GO_function: GO:0042302 - structural constituent of cuticle [Evidence IEA]
J6590_005728	Suseptible	-20.648	0.026
J6590_077216	Resistant	7.759	0.026
J6590_034893	Suseptible	-20.63	0.026	IPR039471 Uncharacterized protein CXorf65-like
J6590_028601	Resistant	20.585	0.028
J6590_080404	Suseptible	-20.587	0.028
J6590_060212	Suseptible	-20.568	0.028	IPR000971 Globin;IPR009050 Globin-like superfamily;IPR012292 Globin/Protoglobin	GO_function: GO:0020037 - heme binding [Evidence IEA];GO_function: GO:0019825 - oxygen binding [Evidence IEA]
J6590_033294	Suseptible	-4.702	0.029
J6590_004008	Suseptible	-18.273	0.029
J6590_021721	Resistant	8.111	0.029	IPR001747 Lipid transport protein, N-terminal;IPR001846 von Willebrand factor, type D domain;IPR011030 Lipovitellin-phosvitin complex, superhelical domain;IPR015255 Vitellinogen, open beta-sheet;IPR015816 Vitellinogen, beta-sheet N-terminal;IPR015819 Lipid transport protein, beta-sheet shell	GO_function: GO:0005319 - lipid transporter activity [Evidence IEA];GO_process: GO:0006869 - lipid transport [Evidence IEA]
J6590_104860	Suseptible	-20.53	0.03	IPR004839 Aminotransferase, class I/classII;IPR015421 Pyridoxal phosphate-dependent transferase, major domain;IPR015422 Pyridoxal phosphate-dependent transferase domain 1;IPR015424 Pyridoxal phosphate-dependent transferase	GO_function: GO:0030170 - pyridoxal phosphate binding [Evidence IEA];GO_function: GO:0003824 - catalytic activity [Evidence IEA];GO_process: GO:0009058 - biosynthetic process [Evidence IEA]
J6590_005601	Resistant	3.039	0.03	IPR001128 Cytochrome P450;IPR036396 Cytochrome P450 superfamily	GO_function: GO:0016705 - oxidoreductase activity, acting on paired donors, with incorporation or reduction of molecular oxygen [Evidence IEA];GO_function: GO:0020037 - heme binding [Evidence IEA];GO_function: GO:0005506 - iron ion binding [Evidence IEA];GO_process: GO:0055114 - oxidation-reduction process [Evidence IEA]
J6590_004189	Suseptible	-20.507	0.031
J6590_022750	Suseptible	-2.217	0.031	IPR019372 Lipoma HMGIC fusion partner-like protein
J6590_007203	Suseptible	-20.492	0.031	IPR036111 Malate/L-sulfolactate/L-lactate dehydrogenase-like superfamily;IPR043144 Malate/L-sulfolactate/L-lactate dehydrogenase-like, alpha-helical domain	GO_function: GO:0016491 - oxidoreductase activity [Evidence IEA];GO_process: GO:0055114 - oxidation-reduction process [Evidence IEA]
J6590_096306	Suseptible	-20.478	0.032	IPR012674 Calycin
J6590_060263	Suseptible	-2.314	0.032	IPR005331 Sulfotransferase;IPR007734 Heparan sulphate 2-O-sulfotransferase	GO_component: GO:0016021 - integral component of membrane [Evidence IEA];GO_function: GO:0008146 - sulfotransferase activity [Evidence IEA]
J6590_050710	Resistant	12.01	0.033	IPR029277 Single domain Von Willebrand factor type C domain
J6590_068559	Suseptible	-20.452	0.033	IPR011701 Major facilitator superfamily;IPR020846 Major facilitator superfamily domain;IPR036259 MFS transporter superfamily	GO_function: GO:0022857 - transmembrane transporter activity [Evidence IEA];GO_process: GO:0055085 - transmembrane transport [Evidence IEA]
J6590_022753	Suseptible	-2.211	0.033	IPR019372 Lipoma HMGIC fusion partner-like protein
J6590_005089	Suseptible	-20.444	0.033
J6590_045578	Suseptible	-3.939	0.034
J6590_004037	Suseptible	-20.193	0.034
J6590_021049	Suseptible	-7.241	0.034	IPR019545 DM13 domain
J6590_002910	Suseptible	-20.384	0.036
J6590_058265	Suseptible	-20.381	0.036	IPR001733 Peptidase S26B;IPR015927 Peptidase S24/S26A/S26B/S26C;IPR019756 Peptidase S26A, signal peptidase I, serine active site;IPR019758 Peptidase S26A, signal peptidase I, conserved site;IPR036286 LexA/Signal peptidase-like superfamily;IPR037712 Signal peptidase complex catalytic subunit SEC11A	GO_component: GO:0016020 - membrane [Evidence IEA];GO_component: GO:0005787 - signal peptidase complex [Evidence IEA];GO_component: GO:0016021 - integral component of membrane [Evidence IEA];GO_function: GO:0008233 - peptidase activity [Evidence IEA];GO_function: GO:0004252 - serine-type endopeptidase activity [Evidence IEA];GO_function: GO:0008236 - serine-type peptidase activity [Evidence IEA];…
J6590_031669	Suseptible	-20.361	0.037
J6590_025539	Suseptible	-20.344	0.037	IPR000225 Armadillo;IPR011989 Armadillo-like helical;IPR016024 Armadillo-type fold	GO_function: GO:0005515 - protein binding [Evidence IEA]
J6590_069740	Resistant	6.6	0.037	IPR000674 Aldehyde oxidase/xanthine dehydrogenase, a/b hammerhead;IPR008274 Aldehyde oxidase/xanthine dehydrogenase, molybdopterin binding;IPR036856 Aldehyde oxidase/xanthine dehydrogenase, a/b hammerhead superfamily;IPR037165 Aldehyde oxidase/xanthine dehydrogenase, molybdopterin binding domain superfamily	GO_function: GO:0016491 - oxidoreductase activity [Evidence IEA];GO_process: GO:0055114 - oxidation-reduction process [Evidence IEA]
J6590_106396	Suseptible	-20.325	0.038
J6590_063013	Suseptible	-20.322	0.038
J6590_020491	Suseptible	-20.317	0.039
J6590_094414	Suseptible	-20.303	0.039
J6590_006689	Suseptible	-2.614	0.039
J6590_057923	Suseptible	-20.299	0.039	IPR000504 RNA recognition motif domain;IPR012677 Nucleotide-binding alpha-beta plait domain superfamily;IPR027157 Nuclear cap-binding protein subunit 2;IPR034148 NCBP2, RNA recognition motif;IPR035979 RNA-binding domain superfamily	GO_component: GO:0005846 - nuclear cap binding complex [Evidence IEA];GO_function: GO:0000339 - RNA cap binding [Evidence IEA];GO_function: GO:0003676 - nucleic acid binding [Evidence IEA];GO_process: GO:0045292 - mRNA cis splicing, via spliceosome [Evidence IEA]
J6590_083616	Resistant	9.164	0.04
J6590_090872	Resistant	3.983	0.04
J6590_058696	Suseptible	-20.265	0.041
J6590_036962	Suseptible	-7.762	0.042	IPR000618 Insect cuticle protein;IPR031311 Chitin-binding type R&R consensus	GO_function: GO:0042302 - structural constituent of cuticle [Evidence IEA]
J6590_068704	Suseptible	-20.245	0.042
J6590_031792	Suseptible	-8.562	0.043	IPR001041 2Fe-2S ferredoxin-type iron-sulfur binding domain;IPR002346 Molybdopterin dehydrogenase, FAD-binding;IPR002888 [2Fe-2S]-binding;IPR006058 2Fe-2S ferredoxin, iron-sulphur binding site;IPR016166 FAD-binding domain, PCMH-type;IPR036010 2Fe-2S ferredoxin-like superfamily;IPR036318 FAD-binding, type PCMH-like superfamily;IPR036884 [2Fe-2S]-binding domain superfamily	GO_function: GO:0046872 - metal ion binding [Evidence IEA];GO_function: GO:0051536 - iron-sulfur cluster binding [Evidence IEA];GO_function: GO:0016491 - oxidoreductase activity [Evidence IEA];GO_function: GO:0071949 - FAD binding [Evidence IEA];GO_function: GO:0050660 - flavin adenine dinucleotide binding [Evidence IEA];GO_function: GO:0051537 - 2 iron, 2 sulfur cluster binding [Evidence IEA];GO…
J6590_005599	Resistant	3.258	0.044	IPR001128 Cytochrome P450;IPR002401 Cytochrome P450, E-class, group I;IPR017972 Cytochrome P450, conserved site;IPR036396 Cytochrome P450 superfamily	GO_function: GO:0016705 - oxidoreductase activity, acting on paired donors, with incorporation or reduction of molecular oxygen [Evidence IEA];GO_function: GO:0020037 - heme binding [Evidence IEA];GO_function: GO:0005506 - iron ion binding [Evidence IEA];GO_process: GO:0055114 - oxidation-reduction process [Evidence IEA]
J6590_011235	Suseptible	-20.206	0.044
J6590_091375	Suseptible	-20.182	0.045
J6590_079357	Suseptible	-20.178	0.046
J6590_035960	Suseptible	-7.689	0.046
J6590_094226	Resistant	15.307	0.046
J6590_031374	Suseptible	-2.053	0.047	IPR000152 EGF-type aspartate/asparagine hydroxylation site;IPR000742 EGF-like domain;IPR001881 EGF-like calcium-binding domain;IPR003645 Follistatin-like, N-terminal;IPR006150 Cysteine-rich repeat;IPR009030 Growth factor receptor cysteine-rich domain superfamily;IPR018097 EGF-like calcium-binding, conserved site	GO_function: GO:0005509 - calcium ion binding [Evidence IEA]
J6590_005537	Suseptible	-20.147	0.047
J6590_001853	Suseptible	-8.089	0.048
J6590_071032	Resistant	12.694	0.048
J6590_070632	Suseptible	-20.131	0.048	IPR039879 EF-hand calcium-binding domain-containing protein 10
J6590_048796	Suseptible	-7.148	0.049
J6590_070630	Suseptible	-20.118	0.049	IPR039879 EF-hand calcium-binding domain-containing protein 10
J6590_021519	Resistant	2.253	0.05	IPR000043 Adenosylhomocysteinase-like;IPR042172 Adenosylhomocysteinase-like superfamily
